# Supplementary material for: A comprehensive numerical procedure for high-intensity focused ultrasound ablation of breast tumour on an anatomically realistic breast phantom
Source: PLoS One. 2024 Oct 1;19(10):e0310899. doi: 10.1371/journal.pone.0310899 (PMC11444401; doi:10.1371/journal.pone.0310899)
Supplement: S1 File — (XLSX) [file pone.0310899.s001.xlsx]

## Sheet: Sheet1
Geometry
Whole geometry dimensions		157×175×150 mm3
Transducer focal length		53 mm
Transducer aperture radius		30 mm
Tumour radius		10 mm
Materials	ρ	C_p	k	c	α_a	Qmet	ω_b
	(kgm-3)	(Jkg-1K-1)	(Wm-1K-1)	(ms-1)	(dBm-1MHz-1)	(Wm-3)	(s-1)
FCG tissue	1050	3770	0.48	1470	87	700	0.0067
Transitional tissue	990	3270	0.345	1463.5	75	700	0.0067
Fatty tissue	930	2770	0.21	1457	48	700	0.0067
Tumour	1050	3852	0.54	1509	57	5790	0.005
Muscle	1100	3800	0.48	1588.4	109	5790	0.005
Water	997	4184	0.598	1480	0.22	---	---
Blood	1050	3617	0.52	1540	20	---	---
Simulation parameters
Input pressure signal	0.1 MPa
acoustic frequency	1.5 MHz
Initial tissue temperature	310.15 K
Convection heat transfer coefficient with water, h	50 Wm-2K-1
Ambient temperature, T_∞	293.15 K
skin's surface emissivity, ε	0.98
frequency factor in Arrhenius equation (for breast), A	1.18E+44 s-1
activation energy in Arrhenius equation (for breast), ∆E	3.02E+5 Jmol-1
One lesion simulation:
Pressure pulse duration	10 s
whole ablation duration	100 s
Realistic clinical approach:
number of lesions	3
distance of each lesion from tumour centre	3 mm
pressure pulse duration for each of the lesions	6 s
interval between two pulses (between two lesions)	5 s
whole ablation duration	100 s
Mesh
Optimum grid number for pressure acoustic physic	497257165
Optimum grid number for bioheat transfer physic	2835193
