# Supplementary material for: A comprehensive numerical procedure for high-intensity focused ultrasound ablation of breast tumour on an anatomically realistic breast phantom
Source: PLoS One. 2024 Oct 1;19(10):e0310899. doi: 10.1371/journal.pone.0310899 (PMC11444401; doi:10.1371/journal.pone.0310899)
Supplement: S2 File — (XLSX) [file pone.0310899.s002.xlsx]

## Sheet: Fig3(a)
		198265328				5863212	-7.47147
		399216525				6177986	-2.50396
		497257165				6336653
		577325526				6343974	0.115534

## Sheet: Fig3(b)
		1579825				69.8996	-3.78839
		1998241				71.2755	-1.89465
		2403569				72.2797	-0.512498
		2835193				72.652
		3265989				72.6971	0.0621039

## Sheet: Fig5(c)
	Mont results		Our results
	t	T	t	T
	0	36	-0.108108	36.0786
	6.05405	46.1946	6.05405	46.1946
	10.1441	49.8965	10.0541	50.2243
	12.973	49.1794	13.5973	49.1363
	17.7	44.4672	19.8919	43.5154
	23.1351	41.9	30.5946	40.5407
	31.3514	40.1692	44.5405	38.7392
	38.8108	39.1603	54.9189	37.9966
	46.5946	38.3936	71.5676	37.1998
	54.5946	37.8544	83.4595	36.9
	63.5676	37.4138	100	36.6488
	72	37.1166
	82.5946	36.8163
	94.1622	36.6572
	100	36.5636

## Sheet: Fig5(d)
	Li experiment		Our results		Li simulation
	t	V	t	V	t	V
	6	162.274	6	192.143	6	209.869
	8	330.169	8	310.762	8	324.597
	10	402.873	10	419.401	10	416.864
	12	556.802	12	580.002	12	601.574
	14	719.101	14	760.059	14	786.259
	16	1150.06	16	970.981	16	945.759
	18	1410.24	18	1210.89	18	1144.46

## Sheet: Fig8
% Model	HIFU 6 (half size with result) final 2 in in smaller time steps.mph			% Model	HIFU 6 (half size with result) final 2 in in smaller time steps.mph			% Model	HIFU 6 (half size with result) final 2 in in smaller time steps.mph
% Version	COMSOL 5.6.0.401			% Version	COMSOL 5.6.0.401			% Version	COMSOL 5.6.0.401
% Date	Jun 9 2022, 12:05			% Date	Jun 9 2022, 12:59			% Date	Jun 9 2022, 13:12
% Dimension	1			% Dimension	1			% Dimension	1
% Nodes	1171			% Nodes	624			% Nodes	576
% Expressions	1			% Expressions	1			% Expressions	1
% Description	Line graph			% Description	Line graph			% Description	Line graph
% cln1x	Height			% cln1x	Height			% cln1x	Height
-135	530000	-135		-85.5	84026.9	-85.5		-65	17492.5	-65
-134.21	-325639	-133.419		-85.3293	28939.6	-85.1587		-64.6429	-63626.1	-64.2858
-134.146	-334428	-133.292		-85.0542	2294.99	-84.6083		-64.3594	-74227.3	-63.7188
-134.046	-330226	-133.093		-84.6025	-14169	-83.7051		-63.9397	-41779.5	-62.8793
-133.983	-316184	-132.966		-84.436	-27867	-83.3721		-63.6282	-21121.9	-62.2565
-133.419	200265	-131.838		-84.2583	-37708.4	-83.0166		-63.4998	31282.1	-61.9996
-133.275	509461	-131.549		-84.1503	-43138.8	-82.8006		-62.9395	133383	-60.879
-133.045	507528	-131.09		-83.8265	-9527.38	-82.1531		-62.5826	54288.7	-60.1651
-132.848	561810	-130.695		-83.4456	30068	-81.3911		-62.5307	42321.5	-60.0614
-132.582	481545	-130.164		-83.3355	10497.1	-81.1709		-62.3808	45235.2	-59.7615
-132.394	410934	-129.788		-82.9915	-94059.7	-80.4831		-61.9352	145321	-58.8704
-132.344	389973	-129.687		-82.6866	-101644	-79.8732		-61.9347	145395	-58.8694
-132.235	342145	-129.47		-82.394	6582.76	-79.288		-61.6797	177367	-58.3594
-131.897	168762	-128.795		-82.1256	38461.4	-78.7512		-61.3504	126492	-57.7009
-131.478	-98396.6	-127.956		-81.7266	100234	-77.9532		-60.6756	63887	-56.3513
-131.33	-28685.2	-127.659		-81.57	165232	-77.6401		-60.5802	55547.6	-56.1605
-131.217	-12732.8	-127.435		-81.5075	137725	-77.5151		-59.9915	58189	-54.9831
-131.141	-83016.2	-127.281		-81.0244	-12418	-76.5487		-59.6464	87752.3	-54.2929
-130.885	-96699.2	-126.769		-80.2663	-136576	-75.0327		-59.589	93495.4	-54.1781
-130.862	-72017	-126.723		-80.0743	-141856	-74.6486		-59.4203	107368	-53.8405
-130.774	13369.9	-126.547		-79.7108	-218095	-73.9216		-58.3435	-10649.6	-51.6869
-130.514	178664	-126.028		-79.5328	-291244	-73.5656		-58.1041	-4149.26	-51.2082
-130.261	214818	-125.521		-79.4208	-278394	-73.3416		-57.8397	21501.6	-50.6794
-130.234	211398	-125.467		-78.7404	-41610.6	-71.9807		-57.6781	58372.8	-50.3561
-130.222	209648	-125.444		-77.9242	34068.7	-70.3484		-57.2003	83302.6	-49.4005
-130.126	190411	-125.253		-77.8172	28089.6	-70.1343		-56.9418	21611.7	-48.8836
-130.12	188818	-125.24		-77.739	-25373.2	-69.978		-56.4283	-37053.3	-47.8566
-129.68	-8681.5	-124.361		-77.2375	-238394	-68.9749		-55.9489	24135.9	-46.8978
-129.669	-15954.5	-124.338		-76.734	-187923	-67.968		-55.4602	54838.7	-45.9205
-129.464	-219331	-123.928		-75.9447	9991.09	-66.3895		-55.2393	52043.5	-45.4785
-129.432	-268355	-123.863		-75.5133	68514.7	-65.5266		-55.0605	100021	-45.121
-129.386	-330079	-123.771		-75.4885	58850.6	-65.477		-54.0825	41212.3	-43.165
-129.229	-514428	-123.458		-75.3349	-8669.95	-65.1698		-53.8533	355.754	-42.7065
-129.208	-535654	-123.417		-75.2973	-9969.36	-65.0946		-53.8019	-3989.46	-42.6039
-129.091	-642718	-123.182		-75.1193	-12933.3	-64.7386		-53.7063	-16955.2	-42.4125
-129.067	-653389	-123.133		-74.7882	27544.8	-64.0763		-53.6379	-80348.1	-42.2758
-129.047	-659892	-123.094		-73.5643	147389	-61.6285		-53.6041	-88828.3	-42.2082
-128.989	-668982	-122.978		-73.3923	141913	-61.2847		-53.5115	-107553	-42.023
-128.861	-634287	-122.722		-73.3074	136832	-61.1148		-53.5085	-107281	-42.0171
-128.772	-540460	-122.545		-73.2278	116091	-60.9556		-53.5073	-107617	-42.0146
-128.675	-395895	-122.35		-73.0853	75922.8	-60.6705		-53.5051	-107690	-42.0101
-128.478	-128662	-121.955		-72.8821	20879.5	-60.2641		-52.258	105971	-39.5161
-128.47	-119216	-121.94		-71.9848	-117043	-58.4697		-52.1854	122831	-39.3707
-128.462	-108357	-121.923		-71.8938	-91791	-58.2875		-51.9081	97076.1	-38.8161
-128.351	31757.8	-121.703		-71.6055	-20592.2	-57.711		-51.7478	69505.1	-38.4956
-128.148	195238	-121.296		-71.3571	-24234	-57.2142		-51.5913	29644.2	-38.1827
-128.055	228058	-121.109		-70.5116	-102281	-55.5233		-51.4382	8831.54	-37.8763
-128.026	218137	-121.052		-70.2444	-171253	-54.9887		-51.0207	-24792.6	-37.0414
-127.903	154188	-120.806		-69.7492	-14319.1	-53.9983		-50.7876	-74273.4	-36.5752
-127.823	93647.3	-120.646		-69.4516	107406	-53.4031		-50.6612	-103649	-36.3225
-127.68	-50483.5	-120.361		-69.199	106949	-52.8979		-50.3462	-46008.9	-35.6925
-127.663	-71240.2	-120.326		-69.1354	102047	-52.7709		-50.3108	-35767.1	-35.6216
-127.578	-182601	-120.156		-68.9415	96018.8	-52.3829		-50.1468	829.658	-35.2935
-127.376	-331800	-119.753		-68.7816	74940	-52.0633		-49.8762	83490.9	-34.7524
-127.285	-359552	-119.569		-68.7261	72037.9	-51.9521		-49.534	159083	-34.0681
-127.258	-328799	-119.516		-68.2118	19259.4	-50.9236		-49.5251	161369	-34.0502
-127.19	-248466	-119.38		-68.1623	32220.1	-50.8246		-49.5222	161320	-34.0444
-126.999	-7270.72	-118.998		-68.1323	34667.6	-50.7646		-49.3028	117094	-33.6057
-126.935	77917.1	-118.87		-67.9806	32473.2	-50.4612		-49.2052	49193.4	-33.4103
-126.852	191369	-118.705		-67.658	46249.7	-49.8161		-49.2035	47886.2	-33.4069
-126.787	283631	-118.574		-67.2684	19489.4	-49.0369		-48.9484	-159737	-32.8969
-126.623	521948	-118.246		-67.1871	12851.8	-48.8743		-48.7855	-285760	-32.5711
-126.567	595661	-118.134		-67.0186	503.271	-48.5372		-48.6745	-348820	-32.349
-126.453	728840	-117.906		-66.7073	4020.32	-47.9146		-48.6185	-370269	-32.237
-126.409	724513	-117.817		-66.599	-3039.74	-47.6981		-48.1941	-309111	-31.3882
-126.168	493962	-117.335		-66.4425	-44481.4	-47.385		-48.191	-307362	-31.3821
-126.114	440498	-117.228		-66.0332	-7029.22	-46.5664		-48.1201	-255931	-31.2403
-126.105	426353	-117.21		-65.9462	7764.57	-46.3923		-48.0388	-178849	-31.0776
-126.016	292992	-117.033		-65.8136	39004.3	-46.1272		-47.8986	-37780.1	-30.7972
-126.005	276576	-117.01		-65.7598	38451.5	-46.0195		-47.8466	11436	-30.6932
-125.979	240687	-116.958		-65.6693	45943.8	-45.8386		-47.8281	26017.3	-30.6561
-125.608	-163205	-116.216		-65.5066	37870	-45.5132		-47.4874	207686	-29.9749
-125.576	-187773	-116.153		-65.1424	-33023.2	-44.7849		-47.4344	219819	-29.8689
-125.502	-170754	-116.004		-65.0359	-54325.5	-44.5719		-47.4092	218846	-29.8184
-125.286	-121264	-115.571		-64.5817	-303002	-43.6633		-47.0382	99538.1	-29.0764
-125.271	-119371	-115.542		-64.565	-308938	-43.63		-46.8936	31497.5	-28.7871
-125.242	-115207	-115.485		-64.3135	-355403	-43.1271		-46.7855	-79.714	-28.5711
-125.232	-113652	-115.465		-64.306	-351804	-43.112		-46.5739	-21544.6	-28.1479
-125.227	-112759	-115.454		-64.2237	-311011	-42.9473		-46.5601	-20085.7	-28.1202
-125.093	-84776.9	-115.186		-64.1653	-272727	-42.8306		-46.5168	-15180.3	-28.0336
-124.894	-77024.8	-114.787		-64.0485	-178270	-42.597		-46.3989	1777.09	-27.7979
-124.671	-88213.6	-114.342		-63.6389	188768	-41.7779		-46.3278	21525	-27.6555
-124.655	-84232.5	-114.311		-63.6123	213669	-41.7246		-46.1832	69628.9	-27.3665
-124.586	-68083.6	-114.172		-63.2855	374658	-41.0711		-45.9376	105627	-26.8753
-124.577	-66248.1	-114.154		-63.2418	361173	-40.9836		-45.7517	68952.2	-26.5033
-124.573	-65384.2	-114.146		-63.0404	307376	-40.5807		-45.718	57309.8	-26.436
-124.527	-44022.7	-114.053		-62.7937	97832.6	-40.0875		-45.6433	25015	-26.2866
-124.476	-21249.2	-113.952		-62.4205	-222964	-39.3409		-45.502	-37009	-26.004
-124.302	54331	-113.604		-62.0728	-251471	-38.6457		-45.4656	-44584.4	-25.9312
-124.278	64401.3	-113.555		-62.0089	-253131	-38.5178		-45.1769	-45343.8	-25.3537
-124.188	87352.7	-113.376		-61.9879	-253950	-38.4758		-45.0733	-28791.1	-25.1465
-124.166	96932.6	-113.331		-61.9687	-243219	-38.4374		-44.9389	43877.2	-24.8777
-123.974	203659	-112.949		-61.9135	-212237	-38.3269		-44.8427	93042.9	-24.6855
-123.904	232044	-112.809		-61.3593	332061	-37.2186		-44.4332	313326	-23.8664
-123.889	237646	-112.777		-61.1903	383653	-36.8807		-44.0664	337857	-23.1328
-123.847	251134	-112.693		-61.0101	388952	-36.5203		-43.9149	299535	-22.8298
-123.8	263774	-112.599		-60.9886	388970	-36.4773		-43.8214	240172	-22.6428
-123.774	269519	-112.549		-60.9635	374695	-36.4271		-43.6669	73173.2	-22.3337
-123.593	288747	-112.185		-60.4947	96130.6	-35.4894		-43.5306	-35220.5	-22.0613
-123.519	275548	-112.038		-60.4682	86188.9	-35.4365		-43.4121	-126392	-21.8242
-123.456	249730	-111.913		-60.2879	29364.5	-35.0758		-43.327	-166090	-21.654
-123.391	173626	-111.782		-59.9366	79058	-34.3732		-42.9357	-193063	-20.8714
-123.158	-99401.4	-111.316		-59.7623	83803.9	-34.0246		-42.4981	-153568	-19.9962
-123.144	-111160	-111.288		-59.7141	78761.6	-33.9283		-42.4156	-174969	-19.8312
-123.062	-171633	-111.125		-59.64	61504.7	-33.7801		-42.3721	-180601	-19.7443
-123.049	-179974	-111.098		-59.5961	36931.6	-33.6921		-42.2183	-208006	-19.4366
-122.993	-210990	-110.986		-59.291	-114260	-33.0819		-42.1726	-228710	-19.3452
-122.667	-247483	-110.334		-59.1625	-198027	-32.825		-41.6587	-270560	-18.3175
-122.643	-240488	-110.286		-58.9303	-317771	-32.3605		-41.4471	-178451	-17.8943
-122.631	-228696	-110.263		-58.8275	-318547	-32.1551		-41.443	-175233	-17.886
-122.594	-190386	-110.189		-58.7248	-311142	-31.9496		-41.384	-126163	-17.768
-122.341	48830.9	-109.681		-58.3415	-86312.3	-31.1831		-41.3162	-65747.3	-17.6324
-122.33	57965.3	-109.66		-58.14	102320	-30.78		-41.3124	-62255.9	-17.6248
-122.319	67041.1	-109.639		-58.0382	143330	-30.5765		-40.9928	176798	-16.9855
-122.302	82038.8	-109.604		-57.9921	157368	-30.4842		-40.6256	241925	-16.2512
-122.272	102624	-109.544		-57.6202	152577	-29.7404		-40.413	95319.5	-15.8259
-122.248	119143	-109.496		-57.3833	-7930.95	-29.2666		-40.1847	-157166	-15.3693
-122.182	148335	-109.364		-57.3433	-31090.2	-29.1867		-40.1277	-235969	-15.2554
-122.003	110140	-109.006		-57.18	-117217	-28.86		-40.057	-318854	-15.1139
-121.955	71157.5	-108.911		-56.9985	-195079	-28.497		-39.8356	-545384	-14.6712
-121.826	-82276	-108.652		-56.838	-183874	-28.1759		-39.8303	-550088	-14.6606
-121.696	-272317	-108.393		-56.745	-148296	-27.9901		-39.4784	-495884	-13.9568
-121.678	-301339	-108.357		-56.6796	-118133	-27.8592		-39.4317	-441130	-13.8634
-121.643	-345774	-108.286		-56.4914	-60827.7	-27.4829		-39.3632	-387065	-13.7263
-121.577	-417925	-108.155		-56.4057	-41570.3	-27.3115		-39.2313	-256946	-13.4626
-121.528	-464341	-108.056		-56.3054	-19542.4	-27.1108		-39.1073	-102943	-13.2146
-121.322	-470473	-107.645		-56.0998	10935.9	-26.6996		-38.7276	234153	-12.4552
-121.308	-458377	-107.616		-55.8879	-20385.5	-26.2758		-38.637	287532	-12.274
-121.306	-456868	-107.613		-55.8494	-29618	-26.1988		-38.4617	300034	-11.9234
-121.299	-447983	-107.598		-55.7701	-43457.6	-26.0402		-38.2349	168249	-11.4697
-121.174	-267067	-107.349		-55.322	-55107.1	-25.1439		-38.1296	86954.9	-11.2593
-121.001	98637.2	-107.002		-55.2702	-46184.5	-25.0404		-37.6174	9665.91	-10.2348
-120.988	132509	-106.976		-55.2009	-33020.2	-24.9019		-37.5817	24675	-10.1634
-120.983	142413	-106.967		-55.185	-30921.7	-24.87		-37.5447	27875.3	-10.0895
-120.98	149107	-106.961		-55.1806	-28945.1	-24.8613		-37.5168	51985	-10.0336
-120.935	253057	-106.869		-54.8538	73839.7	-24.2077		-37.3271	213822	-9.6543
-120.908	315865	-106.815		-54.6312	93453.2	-23.7625		-37.1266	345406	-9.25315
-120.802	525771	-106.604		-54.626	92465.4	-23.7519		-36.9629	409988	-8.92589
-120.665	715263	-106.331		-54.6212	91561.1	-23.7425		-36.8084	436783	-8.61684
-120.557	798667	-106.115		-54.1755	-12385.3	-22.851		-36.7617	408025	-8.52335
-120.522	813340	-106.044		-54.1281	-21987.9	-22.7562		-36.714	384276	-8.42806
-120.409	817904	-105.817		-54.0861	-31313.7	-22.6723		-36.5294	276701	-8.05877
-120.306	686055	-105.612		-53.6116	17576.1	-21.7232		-36.297	76316.9	-7.59405
-120.251	608170	-105.502		-53.5987	22719.9	-21.6973		-36.2681	45050.8	-7.53612
-120.162	358720	-105.323		-53.4682	85824	-21.4365		-36.1974	-6341.06	-7.39473
-120.041	96409.9	-105.082		-53.4235	102739	-21.3471		-36.1289	-59458	-7.25773
-119.968	-32490.5	-104.935		-53.417	105231	-21.334		-35.6543	-392291	-6.30855
-119.946	-65664.7	-104.892		-53.3434	133925	-21.1867		-35.5534	-431628	-6.10684
-119.838	-202508	-104.675		-53.2584	158798	-21.0168		-35.4926	-445692	-5.98528
-119.762	-269669	-104.523		-53.2229	170727	-20.9457		-35.4704	-443174	-5.94073
-119.748	-278647	-104.496		-53.2202	171573	-20.9404		-35.3641	-421398	-5.72827
-119.662	-311792	-104.323		-52.7087	122862	-19.9174		-35.1987	-282090	-5.39736
-119.634	-298023	-104.269		-52.4271	10721.8	-19.3542		-34.7968	-53997.9	-4.59355
-119.577	-253613	-104.155		-52.3847	6212.28	-19.2694		-34.7097	18107.6	-4.41948
-119.406	-53740	-103.813		-52.2181	9675.82	-18.9361		-34.527	162753	-4.05395
-119.294	131160	-103.588		-52.0611	39638	-18.6221		-34.4751	212991	-3.95016
-119.278	160818	-103.556		-51.8119	118711	-18.1238		-34.3618	266110	-3.72356
-119.169	202365	-103.337		-51.7557	147362	-18.0114		-34.255	317255	-3.50993
-119.168	202385	-103.337		-51.7461	152540	-17.9922		-33.9058	293355	-2.8115
-119.168	202387	-103.337		-51.7167	163621	-17.9335		-33.7756	244551	-2.55123
-118.934	111005	-102.869		-51.4225	262841	-17.345		-33.7572	233045	-2.51439
-118.893	62296.9	-102.785		-51.3524	258338	-17.2048		-33.5533	119683	-2.10653
-118.793	-81111.9	-102.586		-51.2806	249493	-17.0612		-33.413	47849.1	-1.82602
-118.7	-249296	-102.4		-50.9342	204163	-16.3684		-33.2816	21111.4	-1.56328
-118.551	-584317	-102.103		-50.7915	185163	-16.0829		-32.9807	-8454.69	-0.961357
-118.51	-693610	-102.019		-50.7474	181442	-15.9948		-32.6807	110895	-0.361423
-118.307	-716289	-101.613		-50.4317	183889	-15.3633		-32.6687	113922	-0.337385
-118.244	-600128	-101.487		-50.3965	184560	-15.293		-32.5769	134296	-0.153747
-118.159	-406690	-101.318		-50.3116	194208	-15.1232		-32.4378	191781	0.124458
-118.09	-246890	-101.18		-50.142	186699	-14.784		-32.3962	197837	0.207609
-118.064	-184844	-101.127		-50.0002	130906	-14.5004		-32.2155	178679	0.568946
-118.021	-84082.2	-101.041		-49.7924	27712	-14.0849		-32.178	166994	0.643913
-117.996	-26312	-100.991		-49.7741	14686.8	-14.0483		-31.8894	39318.6	1.22118
-117.986	-3811.96	-100.972		-49.6625	-65204	-13.8249		-31.8383	1913.92	1.32333
-117.811	419340	-100.622		-49.4251	-259734	-13.3502		-31.8066	-23850.1	1.38678
-117.764	537659	-100.528		-48.878	-475489	-12.2559		-31.4567	-251737	2.08663
-117.735	595454	-100.469		-48.8583	-478688	-12.2167		-31.3187	-328251	2.36257
-117.711	626591	-100.422		-48.6379	-432676	-11.7758		-31.2507	-377950	2.4986
-117.555	697268	-100.11		-48.5744	-418501	-11.6488		-31.1733	-417448	2.65335
-117.552	696203	-100.103		-48.4545	-391928	-11.4091		-31.1057	-446872	2.78853
-117.545	693846	-100.09		-48.2981	-365719	-11.0961		-31.0396	-470752	2.92077
-117.389	478852	-99.7787		-47.8317	-392428	-10.1634		-30.9606	-497526	3.07887
-117.367	425348	-99.7335		-47.6461	-458246	-9.79211		-30.8143	-536353	3.37146
-117.32	295450	-99.6391		-47.5947	-450131	-9.68933		-30.6839	-554615	3.63222
-117.154	-297073	-99.3079		-47.4323	-398543	-9.36466		-30.6045	-559035	3.79108
-117.143	-331808	-99.2854		-47.2201	-293952	-8.9401		-30.5627	-559109	3.87465
-117.106	-440324	-99.2118		-47.075	-210658	-8.64991		-30.5344	-559368	3.93114
-116.973	-768489	-98.9461		-46.9269	-140380	-8.35383		-30.5248	-558925	3.95049
-116.896	-913733	-98.7915		-46.8223	-93497.4	-8.14469		-30.4828	-557050	4.03444
-116.828	-1.00615e+06	-98.657		-46.708	-47364.2	-7.91607		-30.3514	-546846	4.29718
-116.758	-1.06582e+06	-98.5152		-46.5106	-22213.2	-7.52126		-30.3402	-545913	4.31963
-116.619	-931324	-98.2381		-46.4149	-5940.63	-7.32971		-30.3132	-543377	4.3735
-116.572	-774865	-98.1448		-46.3575	15824.3	-7.21501		-30.2771	-540020	4.44575
-116.476	-452798	-97.9521		-46.3012	21486.3	-7.10249		-30.1796	-534534	4.64079
-116.36	-51890.2	-97.7202		-46.2202	39475.5	-6.9404		-30.1769	-534543	4.64614
-116.119	557231	-97.2382		-46.0135	112311	-6.52702		-30.1708	-534584	4.65843
-116.054	669468	-97.1084		-45.9729	137745	-6.4458		-30.1197	-534587	4.76051
-115.962	791586	-96.9231		-45.9276	170529	-6.35526		-30	-551917	5
-115.955	798382	-96.9103		-45.9112	188001	-6.32239		-29.8491	-630561	5.30188
-115.887	737243	-96.773		-45.9026	197629	-6.30515		-29.742	-738236	5.51601
-115.885	735290	-96.7691		-45.8762	220243	-6.25249		-29.7347	-747552	5.53068
-115.729	546431	-96.4578		-45.8251	265547	-6.1502		-29.7292	-754634	5.54152
-115.607	325643	-96.2136		-45.8146	275380	-6.12928		-29.7136	-775385	5.57278
-115.468	9075.25	-95.9368		-45.6446	451031	-5.78923		-29.7034	-789472	5.59319
-115.416	-128298	-95.8326		-45.6024	498216	-5.70489		-29.694	-803369	5.61208
-115.403	-159834	-95.8068		-45.6023	498383	-5.7046		-29.6782	-827722	5.64352
-115.378	-220670	-95.7567		-45.6004	500419	-5.70078		-29.6779	-828205	5.64413
-115.333	-327882	-95.6669		-45.5992	501735	-5.69838		-29.6441	-885337	5.71189
-115.111	-333358	-95.2222		-45.5923	509284	-5.68458		-29.5548	-1.05865e+06	5.89043
-115.099	-314283	-95.1983		-45.5126	594844	-5.52529		-29.5515	-1.06575e+06	5.89699
-115.063	-273782	-95.126		-45.4723	635976	-5.44469		-29.5005	-1.18649e+06	5.999
-115.007	-197773	-95.015		-45.4701	638241	-5.44023		-29.4981	-1.19243e+06	6.00373
-114.983	-158180	-94.9652		-45.4089	699511	-5.31787		-29.424	-1.39523e+06	6.15198
-114.901	-9721.77	-94.803		-45.25	830015	-5		-29.4099	-1.43731e+06	6.18024
-114.742	199966	-94.4846		-45.1285	904778	-4.75691		-29.406	-1.44987e+06	6.18805
-114.734	208198	-94.4674		-45.0949	920329	-4.68975		-29.3795	-1.53405e+06	6.24095
-114.661	265329	-94.3219		-45.0714	929143	-4.64288		-29.3734	-1.55391e+06	6.25316
-114.632	283919	-94.265		-45.0629	932131	-4.62582		-29.3566	-1.60832e+06	6.28685
-114.577	238894	-94.1536		-45.051	936111	-4.60196		-29.3479	-1.63687e+06	6.30414
-114.489	122748	-93.9782		-45.0185	944685	-4.53707		-29.342	-1.65677e+06	6.31603
-114.443	39652.5	-93.8862		-44.9935	949253	-4.48706		-29.2526	-1.97784e+06	6.49482
-114.402	-47730	-93.8037		-44.9703	951840	-4.4407		-29.2196	-2.10978e+06	6.56072
-114.35	-175349	-93.6997		-44.9464	952643	-4.39288		-29.2182	-2.11549e+06	6.56355
-114.204	-530463	-93.4081		-44.8928	948317	-4.28559		-29.1813	-2.26615e+06	6.63731
-114.087	-936308	-93.1738		-44.8557	939777	-4.21131		-29.1594	-2.35752e+06	6.68117
-113.964	-1.1412e+06	-92.9274		-44.8223	927667	-4.14462		-29.1269	-2.49882e+06	6.74625
-113.946	-1.14605e+06	-92.8913		-44.8151	924515	-4.13027		-29.0812	-2.7024e+06	6.83761
-113.837	-1.0654e+06	-92.6746		-44.8029	918818	-4.10589		-29.0306	-2.93578e+06	6.93875
-113.716	-752333	-92.4323		-44.7855	909744	-4.07108		-29.0066	-3.0489e+06	6.98687
-113.621	-343533	-92.2428		-44.7825	908031	-4.06494		-28.9706	-3.22021e+06	7.05886
-113.571	-69549.8	-92.1427		-44.7769	904855	-4.05381		-28.9277	-3.42655e+06	7.14453
-113.51	300076	-92.0198		-44.759	892705	-4.01803		-28.8992	-3.56324e+06	7.20166
-113.395	1.009e+06	-91.7904		-44.6922	840948	-3.8845		-28.8877	-3.61829e+06	7.22468
-113.314	1.52598e+06	-91.6279		-44.6855	834794	-3.87106		-28.868	-3.71208e+06	7.26392
-113.297	1.63794e+06	-91.5932		-44.6699	819562	-3.83988		-28.8356	-3.86928e+06	7.32876
-113.283	1.72465e+06	-91.5665		-44.6217	766883	-3.74342		-28.8211	-3.93997e+06	7.35771
-113.22	1.99052e+06	-91.4403		-44.6062	748030	-3.71231		-28.7991	-4.04433e+06	7.40173
-113.137	2.21624e+06	-91.2742		-44.6044	745780	-3.70877		-28.7633	-4.21367e+06	7.4735
-113.058	2.29184e+06	-91.1166		-44.5952	733863	-3.69035		-28.7408	-4.31822e+06	7.51835
-112.94	1.83251e+06	-90.8791		-44.531	642426	-3.56205		-28.7011	-4.49933e+06	7.59771
-112.866	1.38634e+06	-90.7313		-44.5187	622999	-3.53738		-28.6652	-4.65751e+06	7.66958
-112.855	1.30899e+06	-90.7091		-44.5076	604713	-3.5152		-28.6149	-4.86905e+06	7.77022
-112.813	996949	-90.6268		-44.479	554476	-3.45804		-28.6014	-4.92394e+06	7.79718
-112.767	596964	-90.5334		-44.4539	508184	-3.40786		-28.5904	-4.96815e+06	7.81926
-112.742	361868	-90.4833		-44.4463	493606	-3.39255		-28.5572	-5.09696e+06	7.88553
-112.653	-535146	-90.306		-44.3676	330911	-3.23521		-28.5542	-5.10863e+06	7.89162
-112.597	-1.15514e+06	-90.1945		-44.296	162135	-3.09195		-28.5391	-5.16554e+06	7.92173
-112.586	-1.26756e+06	-90.1718		-44.2756	109654	-3.05123		-28.4985	-5.30863e+06	8.00307
-112.461	-2.2974e+06	-89.9225		-44.2544	52852.5	-3.00874		-28.4511	-5.45932e+06	8.09772
-112.451	-2.36294e+06	-89.9012		-44.2538	51209.3	-3.00752		-28.4124	-5.56993e+06	8.17521
-112.412	-2.57608e+06	-89.8238		-44.2536	50718.6	-3.00718		-28.3881	-5.63422e+06	8.22372
-112.408	-2.5934e+06	-89.8164		-44.2148	-56776.1	-2.92953		-28.3115	-5.80226e+06	8.37697
-112.361	-2.76881e+06	-89.7218		-44.1276	-314023	-2.75522		-28.3086	-5.80749e+06	8.38272
-112.355	-2.78375e+06	-89.7106		-44.1264	-317767	-2.75284		-28.2963	-5.82911e+06	8.4074
-112.257	-2.85069e+06	-89.5141		-44.1251	-322020	-2.7502		-28.293	-5.83457e+06	8.41395
-112.223	-2.7863e+06	-89.4451		-44.1095	-371905	-2.71898		-28.2898	-5.8399e+06	8.42039
-112.222	-2.78305e+06	-89.4433		-44.1027	-393982	-2.70537		-28.289	-5.84115e+06	8.42193
-112.219	-2.77453e+06	-89.4389		-44.1015	-397711	-2.70306		-28.2829	-5.85094e+06	8.43414
-112.147	-2.39156e+06	-89.293		-44.1004	-401266	-2.70086		-28.2783	-5.85794e+06	8.44341
-112.126	-2.25129e+06	-89.2522		-44.0135	-691195	-2.52704		-28.1749	-5.96061e+06	8.65019
-112.096	-2.02147e+06	-89.1929		-43.9911	-769146	-2.48228		-28.1129	-5.97094e+06	8.77425
-112.075	-1.83854e+06	-89.1506		-43.9182	-1.03206e+06	-2.3364		-28.0941	-5.96661e+06	8.81185
-112.053	-1.62575e+06	-89.1053		-43.8928	-1.12795e+06	-2.28557		-28.0918	-5.96583e+06	8.81635
-111.999	-1.0704e+06	-88.9989		-43.88	-1.17673e+06	-2.26003		-28.0832	-5.9624e+06	8.83359
-111.992	-990192	-88.9846		-43.8701	-1.21456e+06	-2.24019		-28.0663	-5.95336e+06	8.86743
-111.933	-272807	-88.8666		-43.8599	-1.25307e+06	-2.21988		-28.0385	-5.93168e+06	8.92308
-111.92	-102627	-88.841		-43.8253	-1.38535e+06	-2.15061		-28.0356	-5.9289e+06	8.92886
-111.916	-48272.4	-88.8325		-43.7917	-1.51392e+06	-2.08334		-28.0317	-5.92509e+06	8.93652
-111.907	81628.5	-88.8133		-43.7488	-1.68009e+06	-1.99762		-27.9545	-5.81883e+06	9.09099
-111.893	255932	-88.7868		-43.7445	-1.6969e+06	-1.98903		-27.8915	-5.68859e+06	9.21698
-111.889	308026	-88.7788		-43.7422	-1.70613e+06	-1.98435		-27.8648	-5.62256e+06	9.27048
-111.874	507445	-88.7478		-43.7007	-1.8713e+06	-1.90131		-27.7939	-5.41757e+06	9.4121
-111.872	534459	-88.7436		-43.6572	-2.04282e+06	-1.81441		-27.7541	-5.2821e+06	9.49183
-111.747	2.02669e+06	-88.4934		-43.6564	-2.04613e+06	-1.81277		-27.7359	-5.21625e+06	9.52818
-111.745	2.04326e+06	-88.4904		-43.6533	-2.05818e+06	-1.80659		-27.7079	-5.1096e+06	9.58414
-111.67	2.80179e+06	-88.339		-43.6244	-2.17115e+06	-1.74887		-27.7067	-5.10463e+06	9.5866
-111.665	2.84134e+06	-88.3297		-43.5174	-2.57934e+06	-1.53484		-27.6978	-5.0696e+06	9.60431
-111.654	2.92616e+06	-88.3088		-43.5079	-2.61656e+06	-1.51588		-27.659	-4.90951e+06	9.68201
-111.652	2.94799e+06	-88.3033		-43.5036	-2.63342e+06	-1.50727		-27.6437	-4.84378e+06	9.7127
-111.649	2.96471e+06	-88.299		-43.4747	-2.73979e+06	-1.44944		-27.6001	-4.64983e+06	9.79974
-111.643	3.01587e+06	-88.2855		-43.4615	-2.78779e+06	-1.42303		-27.5826	-4.56746e+06	9.83489
-111.639	3.047e+06	-88.2771		-43.435	-2.88339e+06	-1.37001		-27.5422	-4.37454e+06	9.91561
-111.585	3.36352e+06	-88.1704		-43.3808	-3.07145e+06	-1.26155		-27.4927	-4.12529e+06	10.0147
-111.575	3.40909e+06	-88.1495		-43.3138	-3.28855e+06	-1.1276		-27.4859	-4.09058e+06	10.0282
-111.5	3.57948e+06	-88		-43.3043	-3.31769e+06	-1.10868		-27.4691	-4.00411e+06	10.0617
-111.429	3.46153e+06	-87.8575		-43.2769	-3.40032e+06	-1.05383		-27.4526	-3.91665e+06	10.0949
-111.406	3.3676e+06	-87.8111		-43.2235	-3.55021e+06	-0.947089		-27.4211	-3.74716e+06	10.1577
-111.404	3.3602e+06	-87.8079		-43.1779	-3.67047e+06	-0.855851		-27.3761	-3.50299e+06	10.2479
-111.403	3.35576e+06	-87.806		-43.1629	-3.708e+06	-0.825875		-27.3463	-3.33861e+06	10.3075
-111.357	3.0867e+06	-87.715		-43.1513	-3.73649e+06	-0.802558		-27.3413	-3.31094e+06	10.3175
-111.356	3.07951e+06	-87.713		-43.0911	-3.86768e+06	-0.682212		-27.2813	-2.97388e+06	10.4373
-111.355	3.07065e+06	-87.7105		-43.0683	-3.91034e+06	-0.636623		-27.2362	-2.71632e+06	10.5276
-111.349	3.02858e+06	-87.6989		-43.0598	-3.92559e+06	-0.619513		-27.1584	-2.27909e+06	10.6832
-111.323	2.82136e+06	-87.6469		-43.0221	-3.98776e+06	-0.544252		-27.158	-2.27683e+06	10.6841
-111.292	2.53525e+06	-87.5848		-42.964	-4.06694e+06	-0.428083		-27.1571	-2.27199e+06	10.6858
-111.283	2.44595e+06	-87.567		-42.9264	-4.10586e+06	-0.352851		-27.1539	-2.25432e+06	10.6921
-111.271	2.3175e+06	-87.5423		-42.8976	-4.12905e+06	-0.295172		-27.0881	-1.8883e+06	10.8237
-111.241	1.98251e+06	-87.4821		-42.8312	-4.16211e+06	-0.162376		-27.0549	-1.7047e+06	10.8903
-111.212	1.63001e+06	-87.4241		-42.8287	-4.16293e+06	-0.157404		-27.0427	-1.63837e+06	10.9146
-111.21	1.60783e+06	-87.4206		-42.8005	-4.16991e+06	-0.100965		-27.0199	-1.51629e+06	10.9601
-111.21	1.59813e+06	-87.419		-42.774	-4.16985e+06	-0.0480607		-26.9948	-1.38233e+06	11.0103
-111.174	1.13392e+06	-87.3485		-42.7468	-4.16162e+06	0.00636486		-26.9712	-1.25676e+06	11.0576
-111.165	1.01168e+06	-87.3307		-42.7258	-4.15359e+06	0.0484088		-26.9547	-1.17007e+06	11.0906
-111.145	725363	-87.2896		-42.6926	-4.13564e+06	0.114762		-26.9331	-1.05877e+06	11.1338
-111.126	465698	-87.253		-42.6652	-4.11576e+06	0.169543		-26.9068	-926211	11.1865
-111.119	353434	-87.2373		-42.6391	-4.09229e+06	0.221794		-26.9023	-904157	11.1953
-111.117	330279	-87.2341		-42.629	-4.08193e+06	0.241954		-26.8823	-805095	11.2354
-111.104	142541	-87.2082		-42.5569	-3.99139e+06	0.386175		-26.8366	-586611	11.3268
-111.081	-201988	-87.1615		-42.5492	-3.97995e+06	0.40159		-26.8015	-422189	11.397
-111.075	-288293	-87.1498		-42.5291	-3.94794e+06	0.441834		-26.797	-401831	11.406
-111.06	-508066	-87.1201		-42.517	-3.92732e+06	0.466042		-26.756	-221273	11.488
-111.052	-624692	-87.1044		-42.5122	-3.91894e+06	0.475605		-26.7075	-17689.3	11.5851
-111.04	-799546	-87.0808		-42.5105	-3.91587e+06	0.479062		-26.6811	88016.3	11.6378
-111.029	-963425	-87.0584		-42.5067	-3.90908e+06	0.486633		-26.6684	137295	11.6631
-111.022	-1.07534e+06	-87.043		-42.4442	-3.79018e+06	0.61168		-26.6417	239661	11.7166
-111.016	-1.15782e+06	-87.0316		-42.396	-3.68014e+06	0.708018		-26.6412	241484	11.7175
-111.007	-1.28882e+06	-87.0135		-42.3816	-3.64625e+06	0.736741		-26.6203	320199	11.7595
-110.988	-1.55762e+06	-86.9757		-42.36	-3.59329e+06	0.77994		-26.52	654733	11.96
-110.974	-1.75098e+06	-86.9482		-42.2933	-3.41548e+06	0.913436		-26.5196	656009	11.9609
-110.971	-1.79783e+06	-86.9415		-42.2547	-3.30412e+06	0.990672		-26.5196	656017	11.9609
-110.955	-2.01244e+06	-86.91		-42.2115	-3.17118e+06	1.07696		-26.5194	656548	11.9612
-110.91	-2.60174e+06	-86.8191		-42.206	-3.15384e+06	1.08791		-26.4708	803267	12.0585
-110.905	-2.66206e+06	-86.809		-42.1786	-3.06561e+06	1.14286		-26.463	824553	12.074
-110.902	-2.69764e+06	-86.8031		-42.1377	-2.93426e+06	1.22457		-26.4258	921568	12.1484
-110.899	-2.72593e+06	-86.7983		-42.1358	-2.92812e+06	1.22831		-26.3594	1.07741e+06	12.2811
-110.896	-2.76505e+06	-86.7916		-42.1175	-2.86685e+06	1.26496		-26.3532	1.09118e+06	12.2937
-110.869	-3.06635e+06	-86.7379		-42.0704	-2.7061e+06	1.35923		-26.2729	1.24405e+06	12.4541
-110.862	-3.14465e+06	-86.7232		-42.0579	-2.6621e+06	1.38411		-26.2664	1.2548e+06	12.4671
-110.846	-3.30745e+06	-86.6917		-42.0345	-2.57788e+06	1.43101		-26.2327	1.30681e+06	12.5346
-110.827	-3.48232e+06	-86.6549		-42.0281	-2.55395e+06	1.44385		-26.2015	1.3512e+06	12.597
-110.822	-3.52949e+06	-86.6444		-41.9821	-2.38644e+06	1.53584		-26.1968	1.35744e+06	12.6065
-110.8	-3.71497e+06	-86.5998		-41.9751	-2.36071e+06	1.54975		-26.1909	1.36493e+06	12.6181
-110.795	-3.75497e+06	-86.5894		-41.9687	-2.33681e+06	1.56263		-26.1864	1.37045e+06	12.6272
-110.788	-3.80446e+06	-86.576		-41.9314	-2.19861e+06	1.6371		-26.1818	1.37592e+06	12.6363
-110.778	-3.87489e+06	-86.5559		-41.8714	-1.97477e+06	1.75727		-26.1045	1.45351e+06	12.7909
-110.774	-3.90275e+06	-86.5476		-41.8544	-1.91131e+06	1.79126		-26.0345	1.49778e+06	12.931
-110.754	-4.02156e+06	-86.5079		-41.8092	-1.7422e+06	1.8815		-26.0028	1.50982e+06	12.9944
-110.752	-4.03224e+06	-86.504		-41.7866	-1.65709e+06	1.92685		-25.9502	1.51944e+06	13.0995
-110.729	-4.14079e+06	-86.4578		-41.7597	-1.55669e+06	1.98066		-25.9464	1.51965e+06	13.1073
-110.713	-4.19694e+06	-86.4266		-41.7469	-1.5094e+06	2.00615		-25.9084	1.51792e+06	13.1833
-110.701	-4.23132e+06	-86.4022		-41.7363	-1.46916e+06	2.02749		-25.9019	1.51702e+06	13.1962
-110.7	-4.23315e+06	-86.4008		-41.7036	-1.3463e+06	2.0927		-25.8847	1.51378e+06	13.2305
-110.667	-4.2838e+06	-86.3345		-41.6485	-1.14321e+06	2.20299		-25.8549	1.50525e+06	13.2902
-110.667	-4.28395e+06	-86.334		-41.6399	-1.11203e+06	2.22028		-25.8391	1.49877e+06	13.3219
-110.666	-4.28463e+06	-86.3316		-41.6358	-1.0972e+06	2.22848		-25.8006	1.47903e+06	13.3987
-110.663	-4.2859e+06	-86.326		-41.5721	-870938	2.35586		-25.7917	1.47363e+06	13.4165
-110.653	-4.28665e+06	-86.3069		-41.5663	-850628	2.36742		-25.7901	1.4725e+06	13.4198
-110.618	-4.24166e+06	-86.2368		-41.5662	-850130	2.3677		-25.7823	1.4672e+06	13.4353
-110.617	-4.23736e+06	-86.2332		-41.5657	-848592	2.36858		-25.7281	1.42495e+06	13.5438
-110.614	-4.23127e+06	-86.2284		-41.5248	-707012	2.45031		-25.7149	1.41347e+06	13.5702
-110.6	-4.18703e+06	-86.1992		-41.4986	-618615	2.50285		-25.7083	1.40752e+06	13.5833
-110.584	-4.12714e+06	-86.1685		-41.436	-418166	2.62792		-25.6249	1.31671e+06	13.7503
-110.579	-4.10367e+06	-86.1581		-41.4322	-405762	2.63567		-25.6224	1.31362e+06	13.7552
-110.573	-4.07539e+06	-86.1464		-41.4279	-392319	2.64429		-25.6023	1.28822e+06	13.7955
-110.53	-3.8059e+06	-86.0591		-41.3546	-172802	2.79085		-25.5964	1.28044e+06	13.8072
-110.529	-3.80078e+06	-86.0577		-41.3271	-96596.4	2.84589		-25.5573	1.22561e+06	13.8854
-110.528	-3.79145e+06	-86.0552		-41.2999	-24002.7	2.90027		-25.5391	1.19894e+06	13.9217
-110.522	-3.74621e+06	-86.0432		-41.2203	166836	3.05948		-25.5354	1.19333e+06	13.9292
-110.515	-3.69067e+06	-86.0291		-41.1659	280413	3.16817		-25.5321	1.18788e+06	13.9358
-110.513	-3.68016e+06	-86.0265		-41.1535	305155	3.19308		-25.5245	1.17588e+06	13.951
-110.481	-3.39133e+06	-85.9621		-41.1442	323214	3.21164		-25.5059	1.14597e+06	13.9882
-110.469	-3.26811e+06	-85.9378		-41.1151	375090	3.26985		-25.3997	960809	14.2007
-110.457	-3.14463e+06	-85.9148		-41.1035	394252	3.29307		-25.3965	954860	14.2071
-110.455	-3.12094e+06	-85.9106		-41.0731	440654	3.35387		-25.3949	951899	14.2102
-110.45	-3.05696e+06	-85.8994		-41.0134	519082	3.47316		-25.3947	951457	14.2107
-110.447	-3.02409e+06	-85.8938		-41.0047	529253	3.49056		-25.3916	945393	14.2168
-110.445	-2.99673e+06	-85.8891		-41.0005	533899	3.49908		-25.3495	862746	14.3009
-110.442	-2.96828e+06	-85.8842		-40.9346	591600	3.63076		-25.3396	843024	14.3209
-110.423	-2.73558e+06	-85.8456		-40.9319	593425	3.63619		-25.3201	804320	14.3597
-110.42	-2.70597e+06	-85.8408		-40.9222	599619	3.65564		-25.264	689840	14.4719
-110.394	-2.36868e+06	-85.7886		-40.855	628786	3.79008		-25.2342	626784	14.5316
-110.372	-2.05669e+06	-85.7432		-40.8319	633349	3.83622		-25.2161	587754	14.5677
-110.356	-1.83641e+06	-85.7125		-40.797	634198	3.90603		-25.1363	415650	14.7274
-110.346	-1.68248e+06	-85.6917		-40.7269	617594	4.04616		-25.1329	408273	14.7342
-110.337	-1.54187e+06	-85.6732		-40.71	610032	4.08008		-25.1326	407539	14.7349
-110.328	-1.41008e+06	-85.656		-40.6986	603979	4.1027		-25.1318	405799	14.7365
-110.271	-512702	-85.543		-40.6848	596045	4.13037		-25.1309	403996	14.7381
-110.263	-380092	-85.5268		-40.6787	592419	4.14255		-25	121838	15
-110.263	-375800	-85.5262		-40.6134	542491	4.27311		-24.8574	-126383	15.2852
-110.251	-176176	-85.5018		-40.5975	527520	4.30503		-24.8438	-147233	15.3124
-110.25	-167672	-85.5007		-40.5886	518712	4.32287		-24.8349	-160614	15.3302
-110.218	351513	-85.4369		-40.577	506732	4.34608		-24.7264	-306599	15.5473
-110.214	422906	-85.4281		-40.5755	505192	4.34897		-24.7157	-318992	15.5687
-110.157	1.34832e+06	-85.3132		-40.5695	498703	4.36107		-24.6952	-340881	15.6096
-110.094	2.29964e+06	-85.1872		-40.5584	486623	4.38317		-24.6142	-410432	15.7716
-110.086	2.40168e+06	-85.1725		-40.4678	374251	4.56449		-24.5788	-431542	15.8424
-110.053	2.84595e+06	-85.1058		-40.4632	368027	4.57362		-24.5714	-435457	15.8572
-110.032	3.11178e+06	-85.063		-40.3927	266403	4.71451		-24.5252	-454283	15.9495
-110.031	3.12303e+06	-85.0611		-40.3858	255851	4.72838		-24.4658	-463407	16.0684
-110.03	3.12997e+06	-85.06		-40.3756	240199	4.74878		-24.3715	-441227	16.2569
-110.029	3.1431e+06	-85.0578		-40.3478	196913	4.80437		-24.2251	-331204	16.5497
-109.996	3.50548e+06	-84.9929		-40.25	42530.1	5		-24.2222	-328564	16.5556
-109.993	3.54022e+06	-84.9862		-40.1514	-93712.7	5.19729		-24.198	-306175	16.6041
-109.962	3.837e+06	-84.923		-40.1423	-105845	5.21549		-24.0212	-76429.4	16.9576
-109.956	3.88668e+06	-84.9113		-40.0692	-197973	5.36169		-23.9935	-34936.5	17.013
-109.953	3.90967e+06	-84.9057		-40.0279	-246220	5.44424		-23.9204	76115.4	17.1591
-109.945	3.97291e+06	-84.8896		-40.0216	-253220	5.45675		-23.8222	223447	17.3556
-109.936	4.03904e+06	-84.8719		-39.956	-318518	5.58797		-23.6703	400458	17.6593
-109.926	4.10699e+06	-84.8522		-39.9551	-319395	5.58984		-23.5047	492976	17.9906
-109.912	4.19432e+06	-84.824		-39.9155	-354719	5.66907		-23.2394	445871	18.5212
-109.889	4.31199e+06	-84.778		-39.879	-383160	5.74208		-23.2014	411926	18.5972
-109.883	4.3384e+06	-84.7655		-39.8565	-396885	5.78702		-23.1859	396799	18.6281
-109.821	4.47859e+06	-84.6415		-39.7777	-435588	5.94461		-23.1489	358719	18.7022
-109.779	4.4353e+06	-84.5572		-39.7762	-436094	5.94757		-23.0738	287952	18.8525
-109.773	4.42208e+06	-84.5465		-39.7187	-450498	6.06256		-22.7327	10202.9	19.5346
-109.772	4.41889e+06	-84.5441		-39.5725	-438770	6.35505		-22.5865	-56604.8	19.827
-109.764	4.39435e+06	-84.5275		-39.5396	-427576	6.42089		-22.5031	-104631	19.9937
-109.763	4.39321e+06	-84.5268		-39.5266	-422309	6.44682		-22.4731	-76021.3	20.0539
-109.736	4.28418e+06	-84.4729		-39.4804	-394926	6.53923		-22.3341	53608.8	20.3318
-109.717	4.17733e+06	-84.4336		-39.4404	-372015	6.61924		-22.327	59986.8	20.3461
-109.716	4.17278e+06	-84.4321		-39.2521	-220216	6.99585		-22.2214	148329	20.5571
-109.677	3.89495e+06	-84.3549		-39.2476	-216110	7.00486		-21.5724	395517	21.8551
-109.667	3.80755e+06	-84.3342		-39.2436	-211800	7.01285		-21.5415	396158	21.917
-109.662	3.76506e+06	-84.3246		-39.1087	-72725.2	7.28256		-21.3885	393318	22.223
-109.66	3.74439e+06	-84.32		-38.8816	122252	7.73672		-21.0404	270255	22.9191
-109.657	3.71654e+06	-84.3139		-38.8042	175914	7.89169		-20.9865	260360	23.0271
-109.654	3.68672e+06	-84.3075		-38.7837	186388	7.93265		-20.5948	395717	23.8104
-109.615	3.28857e+06	-84.2308		-38.3486	223926	8.80281		-20.5121	483442	23.9758
-109.597	3.07625e+06	-84.1948		-38.3453	222836	8.80942		-20.3376	546717	24.3248
-109.593	3.02861e+06	-84.187		-38.2438	182608	9.0124		-20.2256	562859	24.5488
-109.57	2.73013e+06	-84.1403		-38.177	138822	9.14596		-20.1253	556892	24.7493
-109.559	2.58316e+06	-84.1182		-38.1208	100054	9.25843		-19.8585	429328	25.2829
-109.541	2.33459e+06	-84.0821		-38.1188	98682.4	9.26231		-19.6435	347246	25.713
-109.539	2.30833e+06	-84.0784		-38.1129	94186.6	9.27423		-19.3091	226166	26.3817
-109.485	1.49579e+06	-83.9698		-37.9701	-7634.94	9.55974		-19.2611	211586	26.4778
-109.421	457686	-83.841		-37.5196	-256909	10.4608		-18.956	129589	27.0881
-109.414	356592	-83.8285		-37.2789	-346096	10.9421		-18.5184	-31074.2	27.9631
-109.401	142677	-83.8021		-37.2068	-343592	11.0863		-18.4673	-67883.2	28.0654
-109.39	-34307.8	-83.7803		-36.9742	-245387	11.5517		-18.3373	-166110	28.3254
-109.37	-367871	-83.7393		-36.7767	-163476	11.9465		-17.8728	-406681	29.2545
-109.356	-588146	-83.7123		-36.662	-119076	12.176		-17.8508	-409899	29.2983
-109.326	-1.07227e+06	-83.6519		-36.3396	-60431	12.8208		-17.6693	-328927	29.6613
-109.325	-1.08095e+06	-83.6508		-36.0609	-109511	13.3781		-17.2934	74811.8	30.4132
-109.325	-1.08721e+06	-83.65		-35.9977	-134279	13.5046		-17.1989	161626	30.6022
-109.324	-1.1047e+06	-83.6478		-35.9583	-158337	13.5834		-17.1538	188856	30.6924
-109.279	-1.78581e+06	-83.5583		-35.7128	-259746	14.0744		-16.9534	301028	31.0931
-109.273	-1.87719e+06	-83.5456		-35.3929	-394058	14.7142		-16.8997	319212	31.2007
-109.25	-2.19667e+06	-83.5001		-35.3113	-419699	14.8775		-16.7074	301766	31.5853
-109.236	-2.39088e+06	-83.4713		-35.2415	-428664	15.0169		-16.5331	162264	31.9339
-109.233	-2.42698e+06	-83.4658		-35.0506	-361102	15.3989		-16.1378	-71000.6	32.7245
-109.217	-2.63432e+06	-83.4338		-34.9587	-317150	15.5826		-16.0023	-77718.6	32.9954
-109.182	-3.04449e+06	-83.3644		-34.769	-174402	15.9621		-15.9251	-66395.2	33.1498
-109.174	-3.13314e+06	-83.3479		-34.6939	-107613	16.1123		-15.5985	52785.5	33.8029
-109.162	-3.25553e+06	-83.3239		-34.607	-21462.2	16.2859		-15.5182	96353.5	33.9637
-109.129	-3.55258e+06	-83.2589		-34.4111	114170	16.6778		-15.4696	125523	34.0608
-109.106	-3.73595e+06	-83.2116		-34.3433	152658	16.8135		-15.2629	292314	34.4743
-109.097	-3.7976e+06	-83.1938		-34.1437	234092	17.2125		-14.9005	315452	35.199
-109.091	-3.83801e+06	-83.1816		-34.0536	239459	17.3927		-14.8992	315238	35.2016
-109.081	-3.89856e+06	-83.162		-33.9841	236170	17.5318		-14.8984	314678	35.2031
-109.079	-3.90939e+06	-83.1583		-33.9802	234257	17.5396		-14.5369	172246	35.9262
-109.079	-3.91107e+06	-83.1577		-33.9601	217433	17.5797		-14.2865	146068	36.4271
-109.078	-3.91384e+06	-83.1568		-33.8915	166335	17.7171		-14.2517	143872	36.4965
-109.072	-3.94827e+06	-83.1441		-33.8321	152728	17.8358		-14.2439	140723	36.5123
-109.038	-4.09112e+06	-83.0754		-33.673	64790.7	18.154		-14.2322	135017	36.5356
-109.013	-4.14672e+06	-83.0268		-33.5688	-18481.8	18.3624		-14.1883	119282	36.6234
-109.005	-4.15809e+06	-83.01		-33.3666	-207444	18.7667		-14.0622	137881	36.8756
-109.004	-4.15922e+06	-83.0079		-33.3235	-252952	18.8531		-14.0284	142621	36.9433
-108.998	-4.16414e+06	-82.9965		-33.1797	-394818	19.1406		-13.6022	177668	37.7957
-108.969	-4.15815e+06	-82.9371		-32.8684	-563103	19.7633		-13.4979	189021	38.0043
-108.946	-4.11793e+06	-82.8919		-32.8673	-563413	19.7654		-13.4565	192264	38.0869
-108.932	-4.0769e+06	-82.8634		-32.6428	-550533	20.2143		-13.3041	156174	38.3917
-108.921	-4.03908e+06	-82.8425		-32.6408	-550671	20.2184		-13.221	117728	38.558
-108.88	-3.82551e+06	-82.7592		-32.2844	-304772	20.9312		-13.0196	56156.4	38.9608
-108.878	-3.81557e+06	-82.7561		-32.2378	-265260	21.0244		-12.5589	84615.5	39.8823
-108.868	-3.75166e+06	-82.7366		-32.098	-145991	21.304		-12.2734	161575	40.4531
-108.867	-3.74415e+06	-82.7344		-31.966	-52202.8	21.5681		-12.1943	202666	40.6115
-108.813	-3.29456e+06	-82.6264		-31.7835	82040.3	21.933		-11.9919	307175	41.0162
-108.728	-2.29995e+06	-82.4555		-31.7387	110971	22.0227		-11.7301	383598	41.5398
-108.68	-1.64368e+06	-82.359		-31.434	260919	22.632		-11.6387	358787	41.7227
-108.66	-1.36501e+06	-82.3208		-31.4036	274551	22.6929		-11.4691	297688	42.0619
-108.642	-1.09225e+06	-82.2847		-31.3129	280883	22.8742		-11.3414	251396	42.3171
-108.628	-879802	-82.2567		-31.1478	300286	23.2045		-11.1646	146219	42.6708
-108.614	-660949	-82.228		-30.9754	284187	23.5492		-10.7257	-65292.5	43.5485
-108.608	-562104	-82.215		-30.8884	272656	23.7232		-10.5407	-155896	43.9185
-108.604	-510181	-82.2083		-30.8629	270031	23.7742		-10.5323	-155339	43.9355
-108.578	-112010	-82.1567		-30.8161	248087	23.8677		-10.0496	-139472	44.9008
-108.539	496527	-82.0775		-30.5033	88436.5	24.4935		-10.0495	-139480	44.901
-108.538	505174	-82.0763		-30.1613	-23371.1	25.1774		-10.0174	-150386	44.9653
-108.538	506283	-82.0762		-30.0383	-22145.8	25.4234		-9.87324	-158785	45.2535
-108.538	513186	-82.0753		-29.6991	-84106.4	26.1019		-9.55359	-266760	45.8928
-108.523	740073	-82.0451		-29.6901	-84904.3	26.1198		-9.40883	-305749	46.1823
-108.52	779215	-82.0398		-29.655	-87669.5	26.1901		-9.35361	-307934	46.2928
-108.454	1.71786e+06	-81.9078		-29.4285	-75568.4	26.6431		-9.15608	-300560	46.6878
-108.449	1.78703e+06	-81.8976		-29.3336	-56226.8	26.8328		-8.91274	-212759	47.1745
-108.447	1.80618e+06	-81.8948		-28.8072	92779.2	27.8857		-8.42162	41766.9	48.1568
-108.442	1.87738e+06	-81.884		-28.7387	102118	28.0226		-8.37414	69693.3	48.2517
-108.438	1.92861e+06	-81.8761		-28.6805	108186	28.139		-8.3341	92997.2	48.3318
-108.418	2.17859e+06	-81.8365		-28.6198	95006.2	28.2604		-8.26322	98389.3	48.4736
-108.399	2.41189e+06	-81.7973		-28.6106	93014.6	28.2788		-8.20173	89723	48.5965
-108.378	2.63822e+06	-81.7567		-28.5965	92469.9	28.3071		-8.16956	85037.3	48.6609
-108.375	2.67659e+06	-81.7493		-28.5825	92479.3	28.335		-7.60115	-173436	49.7977
-108.362	2.8078e+06	-81.7234		-28.4779	90529.1	28.5442		-7.49754	-214406	50.0049
-108.317	3.2078e+06	-81.6333		-27.9334	-35013.8	29.6333		-6.82777	-204953	51.3445
-108.313	3.23704e+06	-81.6258		-27.8223	-51769.4	29.8554		-6.82636	-204516	51.3473
-108.292	3.38587e+06	-81.5835		-27.7172	-56068.4	30.0657		-6.82432	-203885	51.3514
-108.29	3.39971e+06	-81.5792		-27.3137	-64776.5	30.8726		-6.8224	-203494	51.3552
-108.284	3.4336e+06	-81.5682		-27.2785	-68876.6	30.9429		-6.82109	-203229	51.3578
-108.284	3.43722e+06	-81.567		-27.1442	-28864.5	31.2115		-6.63431	-127528	51.7314
-108.281	3.4495e+06	-81.5629		-26.7925	78100.3	31.915		-6.05071	-115904	52.8986
-108.263	3.54996e+06	-81.5254		-26.7602	83053.6	31.9797		-6.05013	-116014	52.8997
-108.259	3.56811e+06	-81.5177		-26.5194	143771	32.4613		-6.01712	-122457	52.9658
-108.258	3.57294e+06	-81.5156		-26.3982	136060	32.7036		-6.00593	-122034	52.9881
-108.254	3.58933e+06	-81.5081		-26.0383	128394	33.4235		-5.97456	-120754	53.0509
-108.254	3.59055e+06	-81.5075		-26.0347	127838	33.4305		-5.87436	-121357	53.2513
-108.232	3.67023e+06	-81.464		-25.9753	107444	33.5495		-5.81303	-119429	53.3739
-108.21	3.72343e+06	-81.4204		-25.5474	72916.6	34.4051		-5.42085	-66959.6	54.1583
-108.21	3.72356e+06	-81.4203		-25.5283	72572.6	34.4434		-5.32835	-38135.3	54.3433
-108.202	3.73605e+06	-81.4049		-25.147	13934.6	35.206		-5.20467	-1446.12	54.5907
-108.192	3.74777e+06	-81.3839		-24.9542	1354.24	35.5916		-4.9535	72508.2	55.093
-108.186	3.75114e+06	-81.3721		-24.9286	-7035.66	35.6428		-4.71806	100749	55.5639
-108.173	3.75074e+06	-81.3458		-24.8348	-47954	35.8305		-4.59791	100030	55.8042
-108.163	3.743e+06	-81.3256		-24.8078	-58585.7	35.8844		-4.37278	85095.1	56.2544
-108.113	3.62002e+06	-81.2262		-24.7773	-70608.3	35.9454		-4.17256	69791.8	56.6549
-108.112	3.61611e+06	-81.2242		-24.7586	-78913.8	35.9829		-4.06256	69592.6	56.8749
-108.111	3.61044e+06	-81.2214		-24.7352	-87774.5	36.0296		-3.93414	70919.7	57.1317
-108.106	3.59236e+06	-81.2129		-24.5431	-129325	36.4138		-3.74644	56912.3	57.5071
-108.105	3.58808e+06	-81.2109		-24.2646	-105760	36.9707		-3.40263	21931	58.1947
-108.044	3.21563e+06	-81.0874		-24.0219	-46789.3	37.4563		-3.29513	1364.87	58.4097
-108.043	3.20906e+06	-81.0857		-23.5586	163533	38.3829		-3.25409	-13615.3	58.4918
-108.041	3.19361e+06	-81.0818		-23.4211	194772	38.6579		-3.07377	-64031.4	58.8525
-108.011	2.9338e+06	-81.0214		-23.2899	236297	38.9203		-3.04572	-74172.2	58.9086
-108.003	2.86035e+06	-81.0058		-23.2274	249227	39.0453		-3.03417	-78289.1	58.9317
-107.977	2.60085e+06	-80.9544		-23.1781	217649	39.1437		-2.47352	-127861	60.053
-107.955	2.35401e+06	-80.9099		-22.9398	73785.9	39.6203		-2.30204	-70730.8	60.3959
-107.939	2.16299e+06	-80.8778		-22.668	-109864	40.1641		-2.28442	-64267.2	60.4312
-107.933	2.08887e+06	-80.8659		-22.5423	-172521	40.4153		-2.05242	24873.1	60.8952
-107.924	1.97867e+06	-80.8485		-22.5284	-177373	40.4433		-2.00701	39766	60.986
-107.922	1.94411e+06	-80.8432		-22.4533	-199802	40.5933		-1.69041	163319	61.6192
-107.919	1.90435e+06	-80.837		-22.0973	-184109	41.3055		-1.68421	164089	61.6316
-107.904	1.71711e+06	-80.8086		-21.9236	-115905	41.6528		-1.20765	190048	62.5847
-107.871	1.25414e+06	-80.7414		-21.8613	-90281.1	41.7774		-0.964805	87558.8	63.0704
-107.859	1.08607e+06	-80.7177		-21.5588	61229	42.3823		-0.911927	64666.8	63.1761
-107.848	927929	-80.6957		-21.4567	84157.6	42.5866		-0.428431	-119818	64.1431
-107.824	575753	-80.6474		-21.0907	55652.3	43.3186		0.0660499	-155504	65.1321
-107.823	565504	-80.646		-20.989	31510.3	43.5219		0.1451	-155111	65.2902
-107.788	32310.5	-80.5751		-20.9108	-11797	43.6783		0.472433	-97087.9	65.9449
-107.784	-21599.3	-80.568		-20.897	-14301.7	43.7059		0.643634	20876.4	66.2873
-107.764	-321617	-80.5285		-20.8526	-28069.2	43.7947		0.771422	44777.7	66.5428
-107.763	-334426	-80.5269		-20.5657	-61874.1	44.3686		0.858315	26848.9	66.7166
-107.763	-345695	-80.5254		-20.3397	-71602.3	44.8207		0.903084	22751.2	66.8062
-107.743	-650159	-80.4856		-20.1541	-62844.2	45.1919		1.20917	-9894.49	67.4183
-107.687	-1.46275e+06	-80.3738		-20.1225	-59015.7	45.255		1.81821	-74982	68.6364
-107.686	-1.47251e+06	-80.3724		-19.9997	-49619.4	45.5005		1.94784	-70171.3	68.8957
-107.684	-1.50188e+06	-80.3682		-19.983	-45521.7	45.534		2.03989	-46669.8	69.0798
-107.621	-2.33152e+06	-80.2426		-19.882	-26114.8	45.7359		2.36782	1182.53	69.7356
-107.617	-2.38346e+06	-80.2343		-19.3524	-114149	46.7952		2.68215	-17620.8	70.3643
-107.587	-2.74756e+06	-80.1737		-19.2215	-162374	47.057		3.29289	-89052.1	71.5858
-107.583	-2.78765e+06	-80.1669		-19.1904	-173275	47.1193		3.58796	-139624	72.1759
-107.583	-2.79023e+06	-80.1664		-19.1618	-183249	47.1765		4.17551	-25490.1	73.351
-107.583	-2.79193e+06	-80.1661		-18.8351	-242281	47.8297		4.88018	53499.9	74.7604
-107.58	-2.82735e+06	-80.1597		-18.828	-239198	47.8441		5.68556	-92900.8	76.3711
-107.578	-2.84933e+06	-80.1556		-18.4928	-128517	48.5143		5.72597	-97704.7	76.4519
-107.576	-2.86897e+06	-80.152		-18.4841	-124883	48.5319		5.75608	-94601	76.5122
-107.573	-2.89983e+06	-80.1462		-18.4638	-115032	48.5724		5.77635	-91985.5	76.5527
-107.529	-3.32215e+06	-80.0587		-18.2152	40740.4	49.0696		5.85153	-54178.4	76.7031
-107.527	-3.34499e+06	-80.0534		-18.0993	122481	49.3013		6.59702	11587.8	78.194
-107.524	-3.36526e+06	-80.0486		-17.9446	260892	49.6108		7.13463	-190109	79.2693
-107.522	-3.38607e+06	-80.0435		-17.3142	270067	50.8715		7.4698	-273591	79.9396
-107.519	-3.40921e+06	-80.0379		-17.0508	82550.2	51.3984		7.69815	-234647	80.3963
-107.475	-3.71578e+06	-79.9507		-17.0046	47907.6	51.4908		7.71857	-228229	80.4371
-107.471	-3.74317e+06	-79.9414		-17.0011	45563.2	51.4979		7.90119	-180207	80.8024
-107.466	-3.76799e+06	-79.9326		-16.9497	13454	51.6007		9.04607	-19157.8	83.0921
-107.46	-3.80084e+06	-79.9205		-16.9101	-4304.35	51.6798		9.17406	-385.628	83.3481
-107.422	-3.95687e+06	-79.8438		-15.9521	92314.6	53.5957		9.30374	31410.3	83.6075
-107.411	-3.98549e+06	-79.8217		-15.8829	118010	53.7343		9.4043	38686.8	83.8086
-107.406	-3.99488e+06	-79.8129		-15.8523	113956	53.7955		9.54597	41151.6	84.0919
-107.404	-3.99955e+06	-79.8081		-15.3675	28105.3	54.765		9.74322	51022.8	84.4864
-107.392	-4.01784e+06	-79.7844		-15.2733	23419.4	54.9534		10.3901	111516	85.7802
-107.363	-4.03018e+06	-79.726		-15.0449	24808.2	55.4101		10.6751	91265.8	86.3503
-107.361	-4.02919e+06	-79.7215		-14.9434	15139.2	55.6131		11.0016	15276.4	87.0033
-107.357	-4.02711e+06	-79.715		-14.6594	30224.9	56.1812		11.1744	-37202	87.3489
-107.337	-3.99968e+06	-79.6737		-13.7703	-8418.14	57.9594		11.607	-119409	88.214
-107.32	-3.96004e+06	-79.6407		-13.6515	-8383.1	58.1971		11.7426	-133304	88.4852
-107.311	-3.92976e+06	-79.6215		-13.0892	-93299.4	59.3216		12.0568	-91381	89.1135
-107.292	-3.85325e+06	-79.5831		-12.9857	-128065	59.5286		13.0874	-12753.1	91.1748
-107.275	-3.77078e+06	-79.5502		-12.4975	71145.7	60.505		13.5	-80247.6	92
-107.26	-3.68243e+06	-79.5195		-12.3865	85553.6	60.7271
-107.237	-3.52452e+06	-79.4734		-12.2012	70170.2	61.0976
-107.229	-3.4638e+06	-79.4574		-11.824	14471.1	61.8519
-107.226	-3.442e+06	-79.4518		-11.2606	-130737	62.9787
-107.222	-3.40852e+06	-79.4434		-10.7022	31842.9	64.0955
-107.208	-3.29254e+06	-79.4158		-10.5797	96595.5	64.3407
-107.201	-3.23321e+06	-79.4025		-10.0737	198739	65.3526
-107.175	-2.9821e+06	-79.3504		-9.96898	153817	65.562
-107.159	-2.81177e+06	-79.3184		-9.78992	27767.3	65.9202
-107.157	-2.7839e+06	-79.3133		-9.09734	-26149.9	67.3053
-107.14	-2.59458e+06	-79.28		-8.94035	24794.3	67.6193
-107.138	-2.57514e+06	-79.2768		-8.38758	15507.3	68.7248
-107.137	-2.55758e+06	-79.2738		-8.28146	38419.2	68.9371
-107.119	-2.34457e+06	-79.2388		-8.00336	86535.9	69.4933
-107.082	-1.86008e+06	-79.1634		-7.7607	-63145.2	69.9786
-107.057	-1.529e+06	-79.1147		-7.17692	-195768	71.1462
-107.055	-1.49214e+06	-79.1094		-7.16918	-196835	71.1616
-107.052	-1.44822e+06	-79.1032		-7.16238	-193408	71.1752
-107.028	-1.11136e+06	-79.056		-7.15015	-188763	71.1997
-107.016	-935084	-79.0321		-7.11681	-176110	71.2664
-106.998	-669002	-78.9961		-6.79861	-48952.1	71.9028
-106.984	-457940	-78.9678		-6.57528	-93447.4	72.3494
-106.961	-115984	-78.9222		-6.47627	-74806.1	72.5475
-106.958	-62323.9	-78.9151		-5.66842	-50192.3	74.1632
-106.939	221108	-78.8771		-5.36937	-102958	74.7613
-106.919	508901	-78.8381		-5.10065	-28512.4	75.2987
-106.91	639447	-78.8203		-4.35554	-12793.7	76.7889
-106.892	910142	-78.7831		-4.15804	-9288.68	77.1839
-106.889	941015	-78.7789		-3.88558	-10227.3	77.7288
-106.84	1.6363e+06	-78.6791		-3.17681	-53175.3	79.1464
-106.839	1.64731e+06	-78.6775		-2.92081	-127645	79.6584
-106.838	1.65692e+06	-78.6761		-2.36525	-11003.7	80.7695
-106.835	1.70336e+06	-78.6692		-1.82159	86852.5	81.8568
-106.824	1.84718e+06	-78.6473		-1.65803	95771.7	82.1839
-106.823	1.85203e+06	-78.6465		-1.54052	92500.4	82.419
-106.777	2.41997e+06	-78.5532		-1.39048	94166	82.719
-106.766	2.53696e+06	-78.5322		-1.23262	89392.9	83.0348
-106.756	2.65152e+06	-78.5111		-0.472157	75044.6	84.5557
-106.744	2.77595e+06	-78.4871		-0.447974	76623.9	84.6041
-106.709	3.09971e+06	-78.4183		-0.431379	77729	84.6372
-106.704	3.14556e+06	-78.4076		-0.128683	10197.9	85.2426
-106.69	3.25472e+06	-78.3805		0.100193	-9509.73	85.7004
-106.672	3.38979e+06	-78.3433		0.368904	-15123	86.2378
-106.657	3.48462e+06	-78.3137		0.74695	3847.65	86.9939
-106.645	3.55449e+06	-78.2894		1.28604	63347.4	88.0721
-106.627	3.64333e+06	-78.2537		1.75877	19815.3	89.0175
-106.612	3.70687e+06	-78.2233		1.87312	21980.1	89.2462
-106.601	3.74154e+06	-78.2026		2	27451.1	89.5
-106.583	3.79077e+06	-78.1667
-106.56	3.82804e+06	-78.1205
-106.554	3.833e+06	-78.1082
-106.551	3.83489e+06	-78.1011
-106.5	3.78551e+06	-78
-106.442	3.56701e+06	-77.8836
-106.441	3.56196e+06	-77.8817
-106.389	3.21455e+06	-77.7772
-106.384	3.1779e+06	-77.7682
-106.384	3.1742e+06	-77.7673
-106.382	3.16317e+06	-77.7647
-106.381	3.14963e+06	-77.7615
-106.38	3.1454e+06	-77.7605
-106.334	2.70896e+06	-77.6674
-106.324	2.60645e+06	-77.6476
-106.319	2.55234e+06	-77.6374
-106.295	2.28341e+06	-77.5893
-106.278	2.08023e+06	-77.5553
-106.269	1.96893e+06	-77.5371
-106.245	1.67602e+06	-77.4906
-106.234	1.52567e+06	-77.4674
-106.225	1.40411e+06	-77.4496
-106.173	704319	-77.3466
-106.163	569341	-77.3267
-106.153	430414	-77.3061
-106.122	18624.3	-77.2446
-106.061	-787311	-77.1227
-106.032	-1.15748e+06	-77.0633
-106.011	-1.40625e+06	-77.0216
-106.004	-1.484e+06	-77.0083
-105.994	-1.59836e+06	-76.9885
-105.976	-1.79248e+06	-76.953
-105.939	-2.15909e+06	-76.8775
-105.918	-2.33405e+06	-76.8359
-105.862	-2.70116e+06	-76.7238
-105.852	-2.75055e+06	-76.7038
-105.809	-2.90846e+06	-76.6174
-105.78	-2.95035e+06	-76.5608
-105.71	-2.90849e+06	-76.4202
-105.674	-2.80678e+06	-76.3483
-105.665	-2.77052e+06	-76.3306
-105.655	-2.7222e+06	-76.3094
-105.644	-2.66585e+06	-76.2872
-105.635	-2.61813e+06	-76.27
-105.468	-1.13552e+06	-75.9356
-105.453	-975246	-75.9055
-105.436	-790308	-75.8713
-105.419	-611333	-75.8387
-105.41	-509546	-75.8202
-105.33	397595	-75.6599
-105.308	658167	-75.6152
-105.28	981588	-75.5604
-105.275	1.03957e+06	-75.55
-105.25	1.3041e+06	-75.5004
-105.235	1.45127e+06	-75.4691
-105.217	1.60684e+06	-75.4341
-105.214	1.63714e+06	-75.427
-105.112	2.34527e+06	-75.224
-105.109	2.36008e+06	-75.2185
-105.089	2.46013e+06	-75.179
-105.083	2.49102e+06	-75.1655
-105.07	2.54498e+06	-75.1395
-105.017	2.68e+06	-75.0347
-105.014	2.68372e+06	-75.0288
-104.914	2.56361e+06	-74.8285
-104.887	2.40664e+06	-74.7745
-104.875	2.33473e+06	-74.7509
-104.683	852671	-74.365
-104.645	501803	-74.2908
-104.586	-99827.5	-74.1726
-104.583	-134270	-74.1661
-104.527	-642061	-74.0535
-104.258	-2.3701e+06	-73.5153
-104.177	-2.28576e+06	-73.3543
-104.169	-2.26605e+06	-73.3376
-104.04	-1.81946e+06	-73.0801
-104.033	-1.78696e+06	-73.0659
-103.766	21270.8	-72.5329
-103.697	685006	-72.3933
-103.693	709277	-72.3862
-103.483	1.79245e+06	-71.9667
-103.434	1.94691e+06	-71.8689
-103.342	1.93267e+06	-71.6842
-103.203	1.36674e+06	-71.4053
-103.118	970184	-71.236
-102.958	110297	-70.9154
-102.928	-65535.8	-70.8558
-102.859	-488818	-70.7186
-102.757	-1.20839e+06	-70.5141
-102.698	-1.3787e+06	-70.3961
-102.586	-1.4895e+06	-70.1715
-102.519	-1.13466e+06	-70.0386
-102.362	-479519	-69.7248
-102.33	-351281	-69.6609
-102.255	-55476.7	-69.51
-102.106	500956	-69.2117
-102.049	715646	-69.0986
-101.981	993719	-68.9611
-101.908	1.3062e+06	-68.8167
-101.787	985708	-68.5739
-101.671	682682	-68.3423
-101.528	311725	-68.0563
-101.427	52359.1	-67.8545
-101.204	-515187	-67.4078
-101.122	-720864	-67.2441
-101.027	-1.10137e+06	-67.0532
-100.994	-1.244e+06	-66.9873
-100.994	-1.24439e+06	-66.9871
-100.993	-1.24455e+06	-66.9869
-100.968	-1.28813e+06	-66.9362
-100.945	-1.32255e+06	-66.8892
-100.931	-1.30563e+06	-66.8618
-100.916	-1.28515e+06	-66.8324
-100.873	-1.06806e+06	-66.7452
-100.814	-714640	-66.6278
-100.78	-524817	-66.5597
-100.442	681011	-65.8842
-99.9869	360328	-64.9739
-99.9545	251989	-64.9089
-99.9276	153991	-64.8553
-99.9077	85622.7	-64.8155
-99.9035	71317.8	-64.807
-99.8856	8606.42	-64.7712
-99.8779	-17443.1	-64.7559
-99.871	-40837.9	-64.7419
-99.6084	-659737	-64.2168
-99.5506	-727506	-64.1012
-99.43	-699813	-63.86
-99.3389	-579484	-63.6778
-99.2994	-522301	-63.5988
-99.1445	-269312	-63.289
-99.114	-208434	-63.228
-99.0453	-62522	-63.0907
-98.9294	212356	-62.8588
-98.791	397628	-62.582
-98.7091	442945	-62.4183
-98.6857	447126	-62.3715
-98.5556	399205	-62.1113
-98.501	343179	-62.0021
-98.4626	312430	-61.9251
-98.2808	111868	-61.5615
-98.2376	61431.3	-61.4752
-98.1486	-34609.4	-61.2972
-97.9879	-108719	-60.9758
-97.9654	-115592	-60.9309
-97.9175	-127401	-60.8349
-97.7749	-139458	-60.5499
-97.7142	-134127	-60.4284
-97.5706	-69953.3	-60.1412
-97.4485	-58550.4	-59.897
-97.3723	-46770.4	-59.7446
-97.343	-56513.1	-59.6859
-97.0471	-146506	-59.0943
-97.0411	-147289	-59.0821
-97.036	-147911	-59.072
-97.0305	-149094	-59.0609
-96.9254	-172724	-58.8509
-96.7184	-225789	-58.4369
-96.6329	-194689	-58.2658
-96.5791	-159965	-58.1583
-96.5213	-96627.2	-58.0426
-96.4092	25422.9	-57.8185
-96.4066	27637.9	-57.8133
-96.4034	30345	-57.8068
-96.2457	123228	-57.4914
-96.108	129699	-57.2161
-96.0781	121887	-57.1563
-96.0126	93239.8	-57.0252
-95.9557	61655.3	-56.9113
-95.9066	-15346.5	-56.8133
-95.6685	-336128	-56.337
-95.4317	-511576	-55.8635
-95.2673	-497605	-55.5346
-95.1353	-423534	-55.2707
-95.1168	-408665	-55.2336
-95.0888	-354634	-55.1776
-94.964	-138680	-54.9279
-94.8972	-39864.6	-54.7944
-94.791	93222.5	-54.5821
-94.7211	163084	-54.4422
-94.5779	261955	-54.1558
-94.4236	309898	-53.8472
-94.3519	270661	-53.7038
-94.2703	202900	-53.5407
-94.2486	176398	-53.4971
-94.1301	16805.8	-53.2602
-94.0997	-28380.9	-53.1994
-94.0924	-38518.3	-53.1848
-93.9774	-173864	-52.9548
-93.7695	-301746	-52.5389
-93.7674	-302260	-52.5348
-93.7233	-309713	-52.4466
-93.6142	-299063	-52.2284
-93.5792	-285338	-52.1583
-93.3763	-112439	-51.7526
-93.2454	78222.2	-51.4908
-93.1944	169288	-51.3888
-93.0593	236816	-51.1185
-92.8763	204115	-50.7526
-92.7844	133835	-50.5688
-92.7726	122154	-50.5451
-92.7537	102325	-50.5074
-92.7513	99488.8	-50.5025
-92.6716	-6883.9	-50.3432
-92.4168	-446096	-49.8336
-92.334	-513281	-49.6681
-92.3308	-514856	-49.6615
-92.2824	-524263	-49.5648
-92.0897	-453053	-49.1794
-92.001	-361855	-49.002
-91.9305	-263141	-48.8611
-91.8022	-23684.1	-48.6044
-91.7922	696.427	-48.5844
-91.7805	29562.1	-48.561
-91.777	38361.8	-48.5539
-91.7724	49735.1	-48.5449
-91.7518	90010	-48.5035
-91.7115	162107	-48.423
-91.497	404557	-47.9941
-91.3445	431859	-47.689
-91.2893	412026	-47.5787
-91.1856	293067	-47.3713
-91.153	236834	-47.306
-91.0631	21644.5	-47.1261
-90.9513	-208445	-46.9026
-90.8248	-431677	-46.6497
-90.7244	-525885	-46.4488
-90.6677	-546565	-46.3354
-90.5347	-476946	-46.0695
-90.5071	-453579	-46.0143
-90.303	-191710	-45.606
-90.2014	-980.792	-45.4027
-90.196	8540.26	-45.392
-90.1557	77484.5	-45.3115
-90.1017	164373	-45.2033
-90.0231	268259	-45.0462
-89.9987	291366	-44.9974
-89.9259	334446	-44.8517
-89.8097	339996	-44.6193
-89.8027	338113	-44.6054
-89.7641	323328	-44.5282
-89.6153	200059	-44.2306
-89.5875	165994	-44.1751
-89.5595	119982	-44.1189
-89.5457	95310.1	-44.0913
-89.5023	26596	-44.0046
-89.5001	23411.7	-44.0003
-89.4959	17144.2	-43.9918
-89.4889	6983.83	-43.9777
-89.4039	-93691.1	-43.8078
-89.3095	-176826	-43.6191
-89.3067	-178879	-43.6133
-89.2292	-223742	-43.4584
-89.2008	-223678	-43.4015
-89.1622	-219913	-43.3244
-89.0947	-203130	-43.1894
-89.0309	-175328	-43.0617
-88.925	-103593	-42.8499
-88.7832	42351	-42.5665
-88.689	185133	-42.3781
-88.6358	279764	-42.2716
-88.5257	297538	-42.0514
-88.2479	172748	-41.4959
-88.0821	27394.3	-41.1642
-88.0725	17341.8	-41.145
-88.0441	-13381.9	-41.0882
-87.8135	-320467	-40.6269
-87.7952	-342707	-40.5904
-87.6231	-578053	-40.2462
-87.4966	-498234	-39.9933
-87.2751	-209117	-39.5502
-87.1275	6366.81	-39.2549
-86.9775	179698	-38.9551
-86.8446	295017	-38.6893
-86.6712	391342	-38.3424
-86.6505	398739	-38.3011
-86.6399	381093	-38.2797
-86.6359	374562	-38.2718
-86.4745	107914	-37.9491
-86.4321	24513.9	-37.8641
-86.3441	-125499	-37.6883
-86.0189	-415194	-37.0377
-85.9036	-417617	-36.8071
-85.6814	-274324	-36.3628
-85.5937	-149070	-36.1874
-85.5172	24010.4	-36.0344
-85.3861	298672	-35.7721
-85.3579	349617	-35.7159
-85.3162	396483	-35.6324
-85.3023	410604	-35.6047
-85.0997	345899	-35.1994
-85.0222	314056	-35.0443
-84.9869	298260	-34.9738
-84.4946	-6831.53	-33.9893
-84.41	-75192.5	-33.8201
-84.3632	-115043	-33.7264
-84.2816	-187897	-33.5633
-84.2149	-198831	-33.4299
-84.1383	-200214	-33.2766
-83.8142	-121194	-32.6283
-83.7769	-62281.2	-32.5538
-83.6371	141782	-32.2741
-83.5253	237724	-32.0507
-83.3785	180758	-31.7569
-83.271	153551	-31.5419
-83.1774	128038	-31.3547
-82.9602	62333.7	-30.9205
-82.7594	-6559.71	-30.5189
-82.7104	-24557.6	-30.4208
-82.565	-80677.7	-30.1301
-82.3525	-171224	-29.7051
-82.2131	-48645.4	-29.4262
-82.1302	4950.82	-29.2604
-81.8989	121012	-28.7979
-81.7189	177200	-28.4378
-81.4439	205313	-27.8877
-81.423	208930	-27.8459
-81.4039	188214	-27.8079
-81.4039	188173	-27.8078
-81.1693	11087.3	-27.3387
-81.123	-8763.54	-27.246
-81.078	-23255.3	-27.156
-81.0775	-23481.3	-27.1551
-80.9214	-82009.2	-26.8429
-80.4857	-99768.6	-25.9714
-80.4469	-90946.3	-25.8937
-80.4393	-89035.5	-25.8786
-80.3499	-60816.6	-25.6997
-80.1989	6363.88	-25.3977
-80.1639	15542.8	-25.3278
-80.0646	28532.1	-25.1292
-79.9814	24495.4	-24.9628
-79.954	20188	-24.908
-79.9127	20445.8	-24.8255
-79.8788	19451.9	-24.7576
-79.6759	-48464.9	-24.3517
-79.542	-99729	-24.084
-79.5127	-110438	-24.0255
-79.3225	-189635	-23.6451
-79.2817	-208808	-23.5634
-79.1853	-223178	-23.3707
-79.1084	-226445	-23.2169
-79.0876	-226076	-23.1752
-78.9383	-165127	-22.8765
-78.7914	-96968.3	-22.5828
-78.7193	-60922.2	-22.4386
-78.6793	-40184.9	-22.3587
-78.5789	14229.2	-22.1578
-78.5012	58642.1	-22.0023
-78.4993	59699.2	-21.9987
-78.4283	102059	-21.8566
-78.4257	103618	-21.8515
-78.3278	174589	-21.6557
-78.1903	189616	-21.3807
-78.0438	151783	-21.0877
-77.8408	-5935.33	-20.6816
-77.7383	-65860.9	-20.4766
-77.5102	-151744	-20.0204
-77.5071	-152456	-20.0143
-77.4848	-157258	-19.9696
-77.4516	-162885	-19.9032
-77.0299	-114230	-19.0598
-76.9826	-98993.7	-18.9653
-76.9653	-89349.3	-18.9306
-76.9216	-55088.7	-18.8432
-76.8728	-18519.3	-18.7455
-76.8691	-15696.7	-18.7382
-76.8665	-13453	-18.733
-76.8346	13559.2	-18.6691
-76.5127	184219	-18.0254
-76.3961	213763	-17.7923
-76.3656	218837	-17.7313
-76.3557	220249	-17.7114
-76.1192	219395	-17.2385
-76.1045	217152	-17.209
-75.8514	138439	-16.7029
-75.7381	88317.4	-16.4763
-75.7246	83688.1	-16.4492
-75.6921	73785	-16.3841
-75.6498	63438.2	-16.2996
-75.6373	60923.9	-16.2746
-75.4038	13685	-15.8077
-75.327	12304.5	-15.654
-75.2274	20957	-15.4548
-75.1352	47581.4	-15.2704
-75.0417	70465.4	-15.0834
-74.9235	91114.6	-14.8469
-74.9027	93709.3	-14.8055
-74.78	102151	-14.56
-74.7667	102296	-14.5335
-74.7585	102332	-14.517
-74.7519	102334	-14.5037
-74.6992	100250	-14.3983
-74.6818	98545.8	-14.3636
-74.6613	95995.8	-14.3225
-74.6112	84759.7	-14.2225
-74.4699	39824.5	-13.9399
-74.4668	38593.5	-13.9335
-74.4458	30511	-13.8916
-74.2316	-44983.1	-13.4632
-74.1783	-61774.9	-13.3566
-74.1213	-71918.5	-13.2427
-74.0617	-78886.2	-13.1233
-74.0327	-80599.2	-13.0654
-74.0146	-81098.3	-13.0291
-73.9306	-81701.3	-12.8612
-73.8833	-76500.1	-12.7666
-73.844	-68932.4	-12.6881
-73.8385	-67620.6	-12.677
-73.7192	-29908.1	-12.4384
-73.4563	62191.5	-11.9126
-73.4351	68760.1	-11.8703
-73.4339	69146	-11.8677
-73.4261	71474.8	-11.8522
-73.4166	74269	-11.8333
-73.412	76048.3	-11.8239
-73.3943	82718.8	-11.7885
-73.1899	126885	-11.3798
-73.1372	128481	-11.2744
-73.0851	126377	-11.1701
-73.0796	126268	-11.1591
-72.993	85910.9	-10.9859
-72.7023	-16352	-10.4046
-72.6895	-19738.5	-10.3791
-72.6362	-33267.5	-10.2723
-72.6082	-40172.2	-10.2164
-72.5657	-53172.7	-10.1314
-72.318	-122387	-9.63591
-72.2824	-115867	-9.56487
-72.1848	-91882.1	-9.36958
-72.1478	-91883.5	-9.29562
-71.8081	17408.6	-8.61624
-71.7566	25972.2	-8.51316
-71.5754	34258.9	-8.15082
-71.3327	4901.51	-7.66542
-71.2511	-15369.3	-7.50227
-71.239	-18837.4	-7.47796
-71.1671	-7634.23	-7.33411
-70.6398	-86351.8	-6.27955
-70.5765	-114820	-6.153
-70.469	-92756.8	-5.93796
-70.4034	-74834.8	-5.80673
-69.9703	-1832.49	-4.94067
-69.9606	-1092.68	-4.92113
-69.9553	-711.589	-4.91062
-69.909	2148.29	-4.81802
-69.5436	-6833.47	-4.08716
-69.5027	-11322.5	-4.00538
-69.3819	-28683.7	-3.76375
-69.3817	-28681.6	-3.7635
-69.3816	-28643.6	-3.76311
-69.38	-28345.7	-3.7601
-69.2003	2071.94	-3.40067
-69.1878	4143.84	-3.37561
-68.8019	64814.3	-2.60387
-68.4826	110435	-1.96523
-68.1628	151965	-1.32557
-67.9701	128953	-0.940177
-67.7444	99184.2	-0.488749
-67.6652	35712.7	-0.330434
-67.5095	-60369.6	-0.0189542
-67.3643	-141027	0.271306
-67.2164	-150857	0.567175
-66.9938	-150591	1.01232
-66.9824	-148225	1.03525
-66.97	-145624	1.05997
-66.7663	-95572.9	1.46731
-66.6002	-57311.1	1.79956
-66.5412	-47125.6	1.91758
-66.3977	-25824.9	2.20469
-66.3163	-20372.6	2.36732
-66.2293	-19930.3	2.54144
-66.1358	-8546.36	2.72832
-65.9128	3231.07	3.17435
-65.8727	-1024.58	3.25456
-65.5778	9998.22	3.84433
-65.5222	17392.7	3.95556
-65.4963	21550.5	4.00732
-65.3871	44109.1	4.22571
-65.3731	45420.9	4.25387
-65.314	51178.4	4.37209
-65.2066	62006.1	4.58689
-65.0079	83198.1	4.9843
-65.0075	83234	4.98491
-65.0067	83331.1	4.98659
-64.8598	87275.4	5.28045
-64.8199	83865.6	5.36023
-64.613	35474.5	5.77407
-64.3479	-59792.1	6.30426
-64.3222	-69549.6	6.35554
-64.2611	-93195.5	6.47779
-64.1851	-123711	6.62974
-64.1624	-131408	6.67526
-63.9756	-182484	7.04877
-63.8915	-198459	7.21698
-63.7463	-215771	7.50746
-63.6611	-219868	7.67777
-63.5853	-219753	7.82933
-63.5235	-206047	7.95309
-63.4208	-151997	8.15837
-63.3677	-124435	8.26452
-63.3488	-114248	8.30237
-63.3142	-104989	8.37151
-63.0981	-13474	8.80387
-63.0211	22424.4	8.95781
-62.8455	110817	9.30894
-62.8274	120466	9.34522
-62.7588	157812	9.48235
-62.7225	178181	9.55509
-62.7016	193487	9.59678
-62.7012	193757	9.59752
-62.6955	197967	9.609
-62.69	202015	9.62005
-62.688	202962	9.6239
-62.6314	228120	9.73721
-62.6125	235356	9.77505
-62.5782	246973	9.84356
-62.3744	260972	10.2512
-62.2822	247197	10.4357
-62.136	199708	10.728
-62.0375	153371	10.9249
-61.9808	109780	11.0385
-61.8282	-27859.5	11.3436
-61.7583	-91795	11.4834
-61.6443	-183253	11.7113
-61.6229	-198616	11.7542
-61.4991	-275661	12.0019
-61.3596	-338851	12.2809
-61.3437	-344466	12.3127
-61.265	-367469	12.47
-61.152	-343490	12.6961
-61.1483	-342397	12.7033
-60.8973	-252534	13.2054
-60.8935	-250840	13.213
-60.7464	-163307	13.5073
-60.64	-95189.5	13.72
-60.5558	-38396.8	13.8883
-60.2672	93418	14.4656
-60.0501	161346	14.8998
-60.015	169816	14.97
-59.7692	46383.6	15.4617
-59.6586	-5987.9	15.6828
-59.5127	-75868.5	15.9746
-59.2544	-173872	16.4912
-59.2276	-182836	16.5447
-59.2173	-186216	16.5655
-58.765	-285004	17.47

## Sheet: Fig9
% Model	HIFU 6 (half size with result) final 2 in in smaller time steps.mph			% Model	HIFU 6 (half size with result) final 2 in in smaller time steps.mph			% Model	HIFU 6 (half size with result) final 2 in in smaller time steps.mph
% Version	COMSOL 5.6.0.401			% Version	COMSOL 5.6.0.401			% Version	COMSOL 5.6.0.401
% Date	Jun 9 2022, 14:12			% Date	Jun 9 2022, 14:13			% Date	Jun 9 2022, 14:13
% Dimension	1			% Dimension	1			% Dimension	1
% Nodes	1171			% Nodes	624			% Nodes	576
% Expressions	1			% Expressions	1			% Expressions	1
% Description	Line graph			% Description	Line graph			% Description	Line graph
% cln1x	Height			% cln1x	Height			% cln1x	Height
-135	106770	-135		-85.5	4089.84	-85.5		-65	11076.4	-65
-134.21	87957.8	-133.419		-85.3293	4229.65	-85.1587		-64.6429	10339.2	-64.2858
-134.146	96592.3	-133.292		-85.0542	622.662	-84.6083		-64.3594	4906.4	-63.7188
-134.046	107638	-133.093		-84.6025	3428.65	-83.7051		-63.9397	3605.64	-62.8793
-133.983	112691	-132.966		-84.436	5457.82	-83.3721		-63.6282	1545.58	-62.2565
-133.419	118396	-131.838		-84.2583	4427.57	-83.0166		-63.4998	1125.81	-61.9996
-133.275	177592	-131.549		-84.1503	2980.27	-82.8006		-62.9395	6045.21	-60.879
-133.045	108249	-131.09		-83.8265	2404.85	-82.1531		-62.5826	10657.6	-60.1651
-132.848	97862	-130.695		-83.4456	952.186	-81.3911		-62.5307	10827.9	-60.0614
-132.582	46926.3	-130.164		-83.3355	216.562	-81.1709		-62.3808	11790.9	-59.7615
-132.394	33120.1	-129.788		-82.9915	3732.25	-80.4831		-61.9352	8316.95	-58.8704
-132.344	30504.4	-129.687		-82.6866	5232.68	-79.8732		-61.9347	10456.6	-58.8694
-132.235	26015.2	-129.47		-82.394	3237.32	-79.288		-61.6797	9540.97	-58.3594
-131.897	17216.4	-128.795		-82.1256	5157.03	-78.7512		-61.3504	10304.6	-57.7009
-131.478	7428.72	-127.956		-81.7266	4895.09	-77.9532		-60.6756	6381.01	-56.3513
-131.33	3337.34	-127.659		-81.57	5954.67	-77.6401		-60.5802	5158.14	-56.1605
-131.217	15286.5	-127.435		-81.5075	4497.5	-77.5151		-59.9915	2069.48	-54.9831
-131.141	35747.2	-127.281		-81.0244	2415.84	-76.5487		-59.6464	1317.02	-54.2929
-130.885	31932	-126.769		-80.2663	11743.1	-75.0327		-59.589	2995.61	-54.1781
-130.862	37496.8	-126.723		-80.0743	12056.5	-74.6486		-59.4203	2337.3	-53.8405
-130.774	39718.6	-126.547		-79.7108	8719.76	-73.9216		-58.3435	3269.81	-51.6869
-130.514	37486.9	-126.028		-79.5328	3317.59	-73.5656		-58.1041	3233.09	-51.2082
-130.261	24234.3	-125.521		-79.4208	3377.54	-73.3416		-57.8397	3623.94	-50.6794
-130.234	23220.8	-125.467		-78.7404	7947.98	-71.9807		-57.6781	7045.87	-50.3561
-130.222	20110.1	-125.444		-77.9242	4878.04	-70.3484		-57.2003	2978.11	-49.4005
-130.126	10629.2	-125.253		-77.8172	3007.88	-70.1343		-56.9418	671.867	-48.8836
-130.12	10167.1	-125.24		-77.739	2742.93	-69.978		-56.4283	1081.49	-47.8566
-129.68	2442.25	-124.361		-77.2375	11490.6	-68.9749		-55.9489	2711.39	-46.8978
-129.669	3311.51	-124.338		-76.734	5643.8	-67.968		-55.4602	900.332	-45.9205
-129.464	13213.3	-123.928		-75.9447	6310.37	-66.3895		-55.2393	2160.89	-45.4785
-129.432	39090	-123.863		-75.5133	3880.2	-65.5266		-55.0605	3929.21	-45.121
-129.386	41621.1	-123.771		-75.4885	1960.08	-65.477		-54.0825	3963.33	-43.165
-129.229	60611.9	-123.458		-75.3349	364.255	-65.1698		-53.8533	2722.34	-42.7065
-129.208	64285.3	-123.417		-75.2973	329.684	-65.0946		-53.8019	2496.83	-42.6039
-129.091	90144.6	-123.182		-75.1193	506.426	-64.7386		-53.7063	10182.3	-42.4125
-129.067	93137.4	-123.133		-74.7882	2049.56	-64.0763		-53.6379	1888.65	-42.2758
-129.047	95697.9	-123.094		-73.5643	4554.77	-61.6285		-53.6041	1954.01	-42.2082
-128.989	104487	-122.978		-73.3923	3852.85	-61.2847		-53.5115	5443.68	-42.023
-128.861	134074	-122.722		-73.3074	3773.24	-61.1148		-53.5085	5306.61	-42.0171
-128.772	114367	-122.545		-73.2278	13716.5	-60.9556		-53.5073	7581.5	-42.0146
-128.675	103055	-122.35		-73.0853	12528.9	-60.6705		-53.5051	7235.69	-42.0101
-128.478	75468.6	-121.955		-72.8821	15737.8	-60.2641		-52.258	3863.71	-39.5161
-128.47	74260.9	-121.94		-71.9848	7382.96	-58.4697		-52.1854	3685.93	-39.3707
-128.462	73524.4	-121.923		-71.8938	2634.99	-58.2875		-51.9081	3410.35	-38.8161
-128.351	51995.4	-121.703		-71.6055	1695.84	-57.711		-51.7478	5684.65	-38.4956
-128.148	29054.6	-121.296		-71.3571	872.701	-57.2142		-51.5913	9179.26	-38.1827
-128.055	28917.8	-121.109		-70.5116	7319.54	-55.5233		-51.4382	11147.1	-37.8763
-128.026	27296.3	-121.052		-70.2444	7081.78	-54.9887		-51.0207	17069.5	-37.0414
-127.903	26288.9	-120.806		-69.7492	7253.53	-53.9983		-50.7876	19610.9	-36.5752
-127.823	29105.8	-120.646		-69.4516	10807.7	-53.4031		-50.6612	14464.4	-36.3225
-127.68	42995.6	-120.361		-69.199	11922.6	-52.8979		-50.3462	8146.33	-35.6925
-127.663	45452.9	-120.326		-69.1354	10995	-52.7709		-50.3108	6956.87	-35.6216
-127.578	56036.8	-120.156		-68.9415	8988.26	-52.3829		-50.1468	2482.42	-35.2935
-127.376	61780.1	-119.753		-68.7816	4471.9	-52.0633		-49.8762	3766.24	-34.7524
-127.285	64291.4	-119.569		-68.7261	2114.66	-51.9521		-49.534	7197.32	-34.0681
-127.258	59929.8	-119.516		-68.2118	3871.05	-50.9236		-49.5251	7648.13	-34.0502
-127.19	48912	-119.38		-68.1623	4578.09	-50.8246		-49.5222	7669.85	-34.0444
-126.999	32756.1	-118.998		-68.1323	4545.54	-50.7646		-49.3028	3860.09	-33.6057
-126.935	35941.1	-118.87		-67.9806	6235.89	-50.4612		-49.2052	2130.64	-33.4103
-126.852	47205.1	-118.705		-67.658	1116.04	-49.8161		-49.2035	2817.33	-33.4069
-126.787	64626.3	-118.574		-67.2684	1001.2	-49.0369		-48.9484	6023.28	-32.8969
-126.623	83204.8	-118.246		-67.1871	382.326	-48.8743		-48.7855	17226.7	-32.5711
-126.567	96115.3	-118.134		-67.0186	678.076	-48.5372		-48.6745	20388	-32.349
-126.453	101027	-117.906		-66.7073	458.352	-47.9146		-48.6185	18443.4	-32.237
-126.409	100479	-117.817		-66.599	363.268	-47.6981		-48.1941	20396.4	-31.3882
-126.168	56036.7	-117.335		-66.4425	1156.48	-47.385		-48.191	21089.5	-31.3821
-126.114	47793.4	-117.228		-66.0332	805.334	-46.5664		-48.1201	11154	-31.2403
-126.105	42751.9	-117.21		-65.9462	1543.76	-46.3923		-48.0388	7506.12	-31.0776
-126.016	32577.2	-117.033		-65.8136	8730.72	-46.1272		-47.8986	3839.58	-30.7972
-126.005	31581.1	-117.01		-65.7598	12796	-46.0195		-47.8466	3617.9	-30.6932
-125.979	29516.7	-116.958		-65.6693	18845.5	-45.8386		-47.8281	3530.33	-30.6561
-125.608	20596.6	-116.216		-65.5066	23576.6	-45.5132		-47.4874	9325.83	-29.9749
-125.576	21639.6	-116.153		-65.1424	20759.3	-44.7849		-47.4344	9531.36	-29.8689
-125.502	11907.7	-116.004		-65.0359	16676	-44.5719		-47.4092	9528.58	-29.8184
-125.286	15823.7	-115.571		-64.5817	13433.7	-43.6633		-47.0382	11938	-29.0764
-125.271	23719.3	-115.542		-64.565	21234.4	-43.63		-46.8936	7966.16	-28.7871
-125.242	23320.1	-115.485		-64.3135	12556	-43.1271		-46.7855	7368.02	-28.5711
-125.232	23168.4	-115.465		-64.306	12164.3	-43.112		-46.5739	9687.63	-28.1479
-125.227	23080.8	-115.454		-64.2237	8414.54	-42.9473		-46.5601	9478.92	-28.1202
-125.093	20310	-115.186		-64.1653	9893.52	-42.8306		-46.5168	8772.18	-28.0336
-124.894	11998.5	-114.787		-64.0485	9580.03	-42.597		-46.3989	5015.15	-27.7979
-124.671	11140	-114.342		-63.6389	17849.6	-41.7779		-46.3278	2644.92	-27.6555
-124.655	11322.1	-114.311		-63.6123	19895.9	-41.7246		-46.1832	4798.84	-27.3665
-124.586	14219.2	-114.172		-63.2855	36924.5	-41.0711		-45.9376	8211.85	-26.8753
-124.577	14715.1	-114.154		-63.2418	35559.4	-40.9836		-45.7517	8024.87	-26.5033
-124.573	20185.5	-114.146		-63.0404	31328.4	-40.5807		-45.718	7799.46	-26.436
-124.527	24793.2	-114.053		-62.7937	4219.87	-40.0875		-45.6433	7848.25	-26.2866
-124.476	29677.6	-113.952		-62.4205	16282.7	-39.3409		-45.502	4818.87	-26.004
-124.302	41367.1	-113.604		-62.0728	24760.8	-38.6457		-45.4656	3781.42	-25.9312
-124.278	65350.9	-113.555		-62.0089	26215.5	-38.5178		-45.1769	8391.96	-25.3537
-124.188	72501.9	-113.376		-61.9879	27463.9	-38.4758		-45.0733	13829.3	-25.1465
-124.166	94672.8	-113.331		-61.9687	27022.1	-38.4374		-44.9389	14497.9	-24.8777
-123.974	74926.7	-112.949		-61.9135	25040.1	-38.3269		-44.8427	15525.3	-24.6855
-123.904	66589.3	-112.809		-61.3593	50917.7	-37.2186		-44.4332	26895.5	-23.8664
-123.889	64786.2	-112.777		-61.1903	76059.8	-36.8807		-44.0664	36022.6	-23.1328
-123.847	60267.3	-112.693		-61.0101	75537.3	-36.5203		-43.9149	40845.6	-22.8298
-123.8	55909	-112.599		-60.9886	73780.1	-36.4773		-43.8214	37785.6	-22.6428
-123.774	53965.3	-112.549		-60.9635	63046.3	-36.4271		-43.6669	24239.5	-22.3337
-123.593	52122.6	-112.185		-60.4947	13805.2	-35.4894		-43.5306	14534.4	-22.0613
-123.519	54503.1	-112.038		-60.4682	13034.9	-35.4365		-43.4121	16248.7	-21.8242
-123.456	27025	-111.913		-60.2879	3256.76	-35.0758		-43.327	11352.9	-21.654
-123.391	20365.9	-111.782		-59.9366	9286.26	-34.3732		-42.9357	13448.7	-20.8714
-123.158	6616.29	-111.316		-59.7623	4107.05	-34.0246		-42.4981	23058.2	-19.9962
-123.144	6785.25	-111.288		-59.7141	3882.75	-33.9283		-42.4156	32321.3	-19.8312
-123.062	9034.95	-111.125		-59.64	2753.85	-33.7801		-42.3721	32793.3	-19.7443
-123.049	9528.2	-111.098		-59.5961	2397.18	-33.6921		-42.2183	41141.5	-19.4366
-122.993	12032	-110.986		-59.291	11052.6	-33.0819		-42.1726	42445.4	-19.3452
-122.667	41109.3	-110.334		-59.1625	20828	-32.825		-41.6587	30613	-18.3175
-122.643	44554.1	-110.286		-58.9303	29743.2	-32.3605		-41.4471	16429.5	-17.8943
-122.631	29320.4	-110.263		-58.8275	32190.9	-32.1551		-41.443	16318	-17.886
-122.594	24804.1	-110.189		-58.7248	35760	-31.9496		-41.384	10488.8	-17.768
-122.341	54984.7	-109.681		-58.3415	23305.8	-31.1831		-41.3162	7266.83	-17.6324
-122.33	60378	-109.66		-58.14	14237.4	-30.78		-41.3124	7144.21	-17.6248
-122.319	66544.3	-109.639		-58.0382	14760.3	-30.5765		-40.9928	12563.2	-16.9855
-122.302	75642.1	-109.604		-57.9921	21260.1	-30.4842		-40.6256	28988.6	-16.2512
-122.272	85817.6	-109.544		-57.6202	5448.88	-29.7404		-40.413	44654.7	-15.8259
-122.248	57764.3	-109.496		-57.3833	2121.14	-29.2666		-40.1847	69058.6	-15.3693
-122.182	55149.8	-109.364		-57.3433	1443.91	-29.1867		-40.1277	70599.1	-15.2554
-122.003	71994.1	-109.006		-57.18	1465.34	-28.86		-40.057	71362.7	-15.1139
-121.955	92086	-108.911		-56.9985	14214.9	-28.497		-39.8356	83747.9	-14.6712
-121.826	119158	-108.652		-56.838	15449.5	-28.1759		-39.8303	84229.8	-14.6606
-121.696	165161	-108.393		-56.745	13770.6	-27.9901		-39.4784	48110.6	-13.9568
-121.678	157920	-108.357		-56.6796	10351.2	-27.8592		-39.4317	39439.2	-13.8634
-121.643	155299	-108.286		-56.4914	4683.68	-27.4829		-39.3632	37495.8	-13.7263
-121.577	152611	-108.155		-56.4057	3959.35	-27.3115		-39.2313	32633.3	-13.4626
-121.528	170914	-108.056		-56.3054	4486.74	-27.1108		-39.1073	26137.4	-13.2146
-121.322	184582	-107.645		-56.0998	8651.67	-26.6996		-38.7276	23639.1	-12.4552
-121.308	191284	-107.616		-55.8879	14893.5	-26.2758		-38.637	39159.9	-12.274
-121.306	188321	-107.613		-55.8494	15996.8	-26.1988		-38.4617	50707.3	-11.9234
-121.299	188091	-107.598		-55.7701	15022.1	-26.0402		-38.2349	65273.2	-11.4697
-121.174	196991	-107.349		-55.322	6812.75	-25.1439		-38.1296	54767.9	-11.2593
-121.001	252438	-107.002		-55.2702	6267	-25.0404		-37.6174	65986.1	-10.2348
-120.988	259292	-106.976		-55.2009	4237.12	-24.9019		-37.5817	83716.1	-10.1634
-120.983	238972	-106.967		-55.185	3915.63	-24.87		-37.5447	88432.2	-10.0895
-120.98	239582	-106.961		-55.1806	3826.74	-24.8613		-37.5168	94991.1	-10.0336
-120.935	250689	-106.869		-54.8538	4881.82	-24.2077		-37.3271	64260.5	-9.6543
-120.908	279011	-106.815		-54.6312	3979.53	-23.7625		-37.1266	43230.1	-9.25315
-120.802	241398	-106.604		-54.626	3918.31	-23.7519		-36.9629	32943.5	-8.92589
-120.665	220951	-106.331		-54.6212	3849	-23.7425		-36.8084	25078.3	-8.61684
-120.557	231793	-106.115		-54.1755	7115.15	-22.851		-36.7617	24429.8	-8.52335
-120.522	241210	-106.044		-54.1281	9119.81	-22.7562		-36.714	21130	-8.42806
-120.409	290672	-105.817		-54.0861	11531.1	-22.6723		-36.5294	14397.7	-8.05877
-120.306	313485	-105.612		-53.6116	19103.9	-21.7232		-36.297	12625.2	-7.59405
-120.251	274183	-105.502		-53.5987	19165.4	-21.6973		-36.2681	12305.6	-7.53612
-120.162	174132	-105.323		-53.4682	18205	-21.4365		-36.1974	8962.2	-7.39473
-120.041	110051	-105.082		-53.4235	17441.3	-21.3471		-36.1289	6283.72	-7.25773
-119.968	76642.7	-104.935		-53.417	17283.2	-21.334		-35.6543	28350.8	-6.30855
-119.946	69670.8	-104.892		-53.3434	15955.7	-21.1867		-35.5534	53281.2	-6.10684
-119.838	51603.3	-104.675		-53.2584	15322.9	-21.0168		-35.4926	64178.3	-5.98528
-119.762	67551.9	-104.523		-53.2229	16237.5	-20.9457		-35.4704	65721.5	-5.94073
-119.748	69652.3	-104.496		-53.2202	16328.3	-20.9404		-35.3641	89938.1	-5.72827
-119.662	95931.2	-104.323		-52.7087	26587.4	-19.9174		-35.1987	62915.5	-5.39736
-119.634	90690.5	-104.269		-52.4271	8161.57	-19.3542		-34.7968	20853.1	-4.59355
-119.577	83843.9	-104.155		-52.3847	6247.96	-19.2694		-34.7097	21622.5	-4.41948
-119.406	83168	-103.813		-52.2181	1145.66	-18.9361		-34.527	22159.5	-4.05395
-119.294	100752	-103.588		-52.0611	4643.01	-18.6221		-34.4751	24595	-3.95016
-119.278	88015.5	-103.556		-51.8119	14470.8	-18.1238		-34.3618	12699.2	-3.72356
-119.169	61780.5	-103.337		-51.7557	18768.3	-18.0114		-34.255	11900.8	-3.50993
-119.168	61739.4	-103.337		-51.7461	19544.7	-17.9922		-33.9058	13994.9	-2.8115
-119.168	56090.7	-103.337		-51.7167	22941.2	-17.9335		-33.7756	10067.3	-2.55123
-118.934	70445.2	-102.869		-51.4225	40218.6	-17.345		-33.7572	9621.2	-2.51439
-118.893	82727.5	-102.785		-51.3524	33059.4	-17.2048		-33.5533	5869.24	-2.10653
-118.793	114356	-102.586		-51.2806	30526.1	-17.0612		-33.413	4804.43	-1.82602
-118.7	155956	-102.4		-50.9342	19668.6	-16.3684		-33.2816	2481.32	-1.56328
-118.551	241889	-102.103		-50.7915	16147.5	-16.0829		-32.9807	10549.2	-0.961357
-118.51	270187	-102.019		-50.7474	15892.1	-15.9948		-32.6807	6159.06	-0.361423
-118.307	242826	-101.613		-50.4317	14903.3	-15.3633		-32.6687	5100.55	-0.337385
-118.244	277286	-101.487		-50.3965	15168.2	-15.293		-32.5769	4550.69	-0.153747
-118.159	241983	-101.318		-50.3116	17313.3	-15.1232		-32.4378	11214.2	0.124458
-118.09	211934	-101.18		-50.142	16943.9	-14.784		-32.3962	10276.4	0.207609
-118.064	205362	-101.127		-50.0002	20508.2	-14.5004		-32.2155	19180.6	0.568946
-118.021	197743	-101.041		-49.7924	23674.9	-14.0849		-32.178	22099.7	0.643913
-117.996	198113	-100.991		-49.7741	23800.5	-14.0483		-31.8894	49901.3	1.22118
-117.986	198746	-100.972		-49.6625	24832.9	-13.8249		-31.8383	63513	1.32333
-117.811	247506	-100.622		-49.4251	40353.1	-13.3502		-31.8066	70979.2	1.38678
-117.764	272151	-100.528		-48.878	112008	-12.2559		-31.4567	75260.9	2.08663
-117.735	300825	-100.469		-48.8583	119205	-12.2167		-31.3187	87192.4	2.36257
-117.711	268841	-100.422		-48.6379	95595.2	-11.7758		-31.2507	96838.2	2.4986
-117.555	301612	-100.11		-48.5744	95173.2	-11.6488		-31.1733	69603.2	2.65335
-117.552	303545	-100.103		-48.4545	77690.5	-11.4091		-31.1057	69046.7	2.78853
-117.545	307368	-100.09		-48.2981	53861.2	-11.0961		-31.0396	72342.4	2.92077
-117.389	408868	-99.7787		-47.8317	68171.7	-10.1634		-30.9606	88069.2	3.07887
-117.367	430727	-99.7335		-47.6461	126150	-9.79211		-30.8143	105563	3.37146
-117.32	587554	-99.6391		-47.5947	138395	-9.68933		-30.6839	113299	3.63222
-117.154	460249	-99.3079		-47.4323	122171	-9.36466		-30.6045	118180	3.79108
-117.143	455323	-99.2854		-47.2201	74253.8	-8.9401		-30.5627	117275	3.87465
-117.106	442947	-99.2118		-47.075	40207.6	-8.64991		-30.5344	114670	3.93114
-116.973	450945	-98.9461		-46.9269	9148.44	-8.35383		-30.5248	113968	3.95049
-116.896	503232	-98.7915		-46.8223	9766.27	-8.14469		-30.4828	111328	4.03444
-116.828	549662	-98.657		-46.708	6016.28	-7.91607		-30.3514	107165	4.29718
-116.758	595798	-98.5152		-46.5106	48250	-7.52126		-30.3402	106240	4.31963
-116.619	533937	-98.2381		-46.4149	81578.9	-7.32971		-30.3132	104490	4.3735
-116.572	490275	-98.1448		-46.3575	104185	-7.21501		-30.2771	103772	4.44575
-116.476	452067	-97.9521		-46.3012	123184	-7.10249		-30.1796	106794	4.64079
-116.36	348542	-97.7202		-46.2202	130873	-6.9404		-30.1769	106967	4.64614
-116.119	285521	-97.2382		-46.0135	136743	-6.52702		-30.1708	107592	4.65843
-116.054	308842	-97.1084		-45.9729	135675	-6.4458		-30.1197	113819	4.76051
-115.962	371843	-96.9231		-45.9276	133741	-6.35526		-30	132396	5
-115.955	377458	-96.9103		-45.9112	133174	-6.32239		-29.8491	126010	5.30188
-115.887	240529	-96.773		-45.9026	133868	-6.30515		-29.742	119329	5.51601
-115.885	239050	-96.7691		-45.8762	123388	-6.25249		-29.7347	120236	5.53068
-115.729	166138	-96.4578		-45.8251	118857	-6.1502		-29.7292	115705	5.54152
-115.607	135220	-96.2136		-45.8146	117568	-6.12928		-29.7136	108550	5.57278
-115.468	115791	-95.9368		-45.6446	120745	-5.78923		-29.7034	105732	5.59319
-115.416	113188	-95.8326		-45.6024	122977	-5.70489		-29.694	105844	5.61208
-115.403	97893.7	-95.8068		-45.6023	124496	-5.7046		-29.6782	103585	5.64352
-115.378	97286.3	-95.7567		-45.6004	123300	-5.70078		-29.6779	103473	5.64413
-115.333	101022	-95.6669		-45.5992	123484	-5.69838		-29.6441	94454.4	5.71189
-115.111	126143	-95.2222		-45.5923	125406	-5.68458		-29.5548	118625	5.89043
-115.099	131022	-95.1983		-45.5126	143361	-5.52529		-29.5515	121196	5.89699
-115.063	77110.7	-95.126		-45.4723	156062	-5.44469		-29.5005	182101	5.999
-115.007	76704.7	-95.015		-45.4701	156824	-5.44023		-29.4981	185710	6.00373
-114.983	91130.9	-94.9652		-45.4089	175898	-5.31787		-29.424	340327	6.15198
-114.901	69914.4	-94.803		-45.25	218379	-5		-29.4099	375400	6.18024
-114.742	74598.5	-94.4846		-45.1285	257230	-4.75691		-29.406	384494	6.18805
-114.734	76968.3	-94.4674		-45.0949	267132	-4.68975		-29.3795	458230	6.24095
-114.661	109139	-94.3219		-45.0714	273759	-4.64288		-29.3734	477558	6.25316
-114.632	173123	-94.265		-45.0629	275541	-4.62582		-29.3566	533592	6.28685
-114.577	182705	-94.1536		-45.051	278714	-4.60196		-29.3479	563574	6.30414
-114.489	226601	-93.9782		-45.0185	285528	-4.53707		-29.342	584328	6.31603
-114.443	260302	-93.8862		-44.9935	288899	-4.48706		-29.2526	944638	6.49482
-114.402	295329	-93.8037		-44.9703	293397	-4.4407		-29.2196	1.11415e+06	6.56072
-114.35	343961	-93.6997		-44.9464	297447	-4.39288		-29.2182	1.12114e+06	6.56355
-114.204	487636	-93.4081		-44.8928	303589	-4.28559		-29.1813	1.31028e+06	6.63731
-114.087	754228	-93.1738		-44.8557	304536	-4.21131		-29.1594	1.43852e+06	6.68117
-113.964	869809	-92.9274		-44.8223	304647	-4.14462		-29.1269	1.64842e+06	6.74625
-113.946	839600	-92.8913		-44.8151	303894	-4.13027		-29.0812	1.97008e+06	6.83761
-113.837	747233	-92.6746		-44.8029	303412	-4.10589		-29.0306	2.36444e+06	6.93875
-113.716	813739	-92.4323		-44.7855	299951	-4.07108		-29.0066	2.56574e+06	6.98687
-113.621	985977	-92.2428		-44.7825	299487	-4.06494		-28.9706	2.90668e+06	7.05886
-113.571	1.11655e+06	-92.1427		-44.7769	298176	-4.05381		-28.9277	3.28095e+06	7.14453
-113.51	1.17447e+06	-92.0198		-44.759	294052	-4.01803		-28.8992	3.60554e+06	7.20166
-113.395	1.39111e+06	-91.7904		-44.6922	270881	-3.8845		-28.8877	3.70714e+06	7.22468
-113.314	1.61569e+06	-91.6279		-44.6855	267680	-3.87106		-28.868	3.90632e+06	7.26392
-113.297	1.66985e+06	-91.5932		-44.6699	261906	-3.83988		-28.8356	4.27851e+06	7.32876
-113.283	1.71303e+06	-91.5665		-44.6217	243950	-3.74342		-28.8211	4.43259e+06	7.35771
-113.22	1.73821e+06	-91.4403		-44.6062	236744	-3.71231		-28.7991	4.67695e+06	7.40173
-113.137	1.99307e+06	-91.2742		-44.6044	235244	-3.70877		-28.7633	5.09135e+06	7.4735
-113.058	2.33075e+06	-91.1166		-44.5952	230680	-3.69035		-28.7408	5.3099e+06	7.51835
-112.94	2.05521e+06	-90.8791		-44.531	194848	-3.56205		-28.7011	5.74527e+06	7.59771
-112.866	1.95155e+06	-90.7313		-44.5187	187855	-3.53738		-28.6652	6.11358e+06	7.66958
-112.855	1.9508e+06	-90.7091		-44.5076	181463	-3.5152		-28.6149	6.75957e+06	7.77022
-112.813	1.98141e+06	-90.6268		-44.479	165456	-3.45804		-28.6014	6.92211e+06	7.79718
-112.767	2.07953e+06	-90.5334		-44.4539	149968	-3.40786		-28.5904	7.03946e+06	7.81926
-112.742	2.16008e+06	-90.4833		-44.4463	145429	-3.39255		-28.5572	7.41812e+06	7.88553
-112.653	2.44667e+06	-90.306		-44.3676	103705	-3.23521		-28.5542	7.43478e+06	7.89162
-112.597	2.71139e+06	-90.1945		-44.296	77596.9	-3.09195		-28.5391	7.59067e+06	7.92173
-112.586	2.69239e+06	-90.1718		-44.2756	74047.9	-3.05123		-28.4985	7.90866e+06	8.00307
-112.461	2.6389e+06	-89.9225		-44.2544	74586.3	-3.00874		-28.4511	8.41592e+06	8.09772
-112.451	2.73298e+06	-89.9012		-44.2538	75776.3	-3.00752		-28.4124	8.77902e+06	8.17521
-112.412	2.73156e+06	-89.8238		-44.2536	72192.8	-3.00718		-28.3881	8.99917e+06	8.22372
-112.408	2.73505e+06	-89.8164		-44.2148	74515.5	-2.92953		-28.3115	9.66382e+06	8.37697
-112.361	2.83466e+06	-89.7218		-44.1276	116185	-2.75522		-28.3086	9.68198e+06	8.38272
-112.355	2.85298e+06	-89.7106		-44.1264	117611	-2.75284		-28.2963	9.75877e+06	8.4074
-112.257	3.40092e+06	-89.5141		-44.1251	118890	-2.7502		-28.293	9.79451e+06	8.41395
-112.223	3.59535e+06	-89.4451		-44.1095	131280	-2.71898		-28.2898	9.81733e+06	8.42039
-112.222	3.71748e+06	-89.4433		-44.1027	137164	-2.70537		-28.289	9.82309e+06	8.42193
-112.219	3.67871e+06	-89.4389		-44.1015	138199	-2.70306		-28.2829	9.87385e+06	8.43414
-112.147	3.46782e+06	-89.293		-44.1004	140634	-2.70086		-28.2783	9.90338e+06	8.44341
-112.126	3.4609e+06	-89.2522		-44.0135	242200	-2.52704		-28.1749	1.02656e+07	8.65019
-112.096	3.49049e+06	-89.1929		-43.9911	281241	-2.48228		-28.1129	1.03961e+07	8.77425
-112.075	3.55004e+06	-89.1506		-43.9182	437250	-2.3364		-28.0941	1.04226e+07	8.81185
-112.053	3.59897e+06	-89.1053		-43.8928	505318	-2.28557		-28.0918	1.04196e+07	8.81635
-111.999	3.80578e+06	-88.9989		-43.88	542227	-2.26003		-28.0832	1.04231e+07	8.83359
-111.992	3.8429e+06	-88.9846		-43.8701	570516	-2.24019		-28.0663	1.03742e+07	8.86743
-111.933	4.23131e+06	-88.8666		-43.8599	599993	-2.21988		-28.0385	1.03631e+07	8.92308
-111.92	4.14453e+06	-88.841		-43.8253	712179	-2.15061		-28.0356	1.0357e+07	8.92886
-111.916	4.44178e+06	-88.8325		-43.7917	824512	-2.08334		-28.0317	1.03117e+07	8.93652
-111.907	4.27797e+06	-88.8133		-43.7488	993252	-1.99762		-27.9545	9.97652e+06	9.09099
-111.893	4.22944e+06	-88.7868		-43.7445	1.01187e+06	-1.98903		-27.8915	9.525e+06	9.21698
-111.889	4.2169e+06	-88.7788		-43.7422	1.02167e+06	-1.98435		-27.8648	9.32842e+06	9.27048
-111.874	4.17747e+06	-88.7478		-43.7007	1.2059e+06	-1.90131		-27.7939	8.83343e+06	9.4121
-111.872	4.17319e+06	-88.7436		-43.6572	1.43231e+06	-1.81441		-27.7541	8.51241e+06	9.49183
-111.747	4.3865e+06	-88.4934		-43.6564	1.43793e+06	-1.81277		-27.7359	8.35252e+06	9.52818
-111.745	4.34779e+06	-88.4904		-43.6533	1.45285e+06	-1.80659		-27.7079	8.10028e+06	9.58414
-111.67	4.54806e+06	-88.339		-43.6244	1.59831e+06	-1.74887		-27.7067	8.16722e+06	9.5866
-111.665	4.5643e+06	-88.3297		-43.5174	2.1744e+06	-1.53484		-27.6978	8.11353e+06	9.60431
-111.654	4.60626e+06	-88.3088		-43.5079	2.23675e+06	-1.51588		-27.659	7.61005e+06	9.68201
-111.652	4.61877e+06	-88.3033		-43.5036	2.26118e+06	-1.50727		-27.6437	7.43223e+06	9.7127
-111.649	4.5814e+06	-88.299		-43.4747	2.45005e+06	-1.44944		-27.6001	6.92724e+06	9.79974
-111.643	4.55896e+06	-88.2855		-43.4615	2.53344e+06	-1.42303		-27.5826	6.71898e+06	9.83489
-111.639	4.5464e+06	-88.2771		-43.435	2.70761e+06	-1.37001		-27.5422	6.24043e+06	9.91561
-111.585	4.49332e+06	-88.1704		-43.3808	3.03293e+06	-1.26155		-27.4927	5.64886e+06	10.0147
-111.575	4.50554e+06	-88.1495		-43.3138	3.46356e+06	-1.1276		-27.4859	5.56639e+06	10.0282
-111.5	4.75107e+06	-88		-43.3043	3.52556e+06	-1.10868		-27.4691	5.36408e+06	10.0617
-111.429	4.70179e+06	-87.8575		-43.2769	3.70938e+06	-1.05383		-27.4526	5.17391e+06	10.0949
-111.406	4.72964e+06	-87.8111		-43.2235	4.01786e+06	-0.947089		-27.4211	4.81377e+06	10.1577
-111.404	4.73289e+06	-87.8079		-43.1779	4.31643e+06	-0.855851		-27.3761	4.307e+06	10.2479
-111.403	4.73489e+06	-87.806		-43.1629	4.40409e+06	-0.825875		-27.3463	3.99254e+06	10.3075
-111.357	4.84511e+06	-87.715		-43.1513	4.47053e+06	-0.802558		-27.3413	3.94079e+06	10.3175
-111.356	4.84693e+06	-87.713		-43.0911	4.7563e+06	-0.682212		-27.2813	3.30447e+06	10.4373
-111.355	4.84926e+06	-87.7105		-43.0683	4.86883e+06	-0.636623		-27.2362	2.86872e+06	10.5276
-111.349	4.8614e+06	-87.6989		-43.0598	4.91578e+06	-0.619513		-27.1584	2.11657e+06	10.6832
-111.323	4.96199e+06	-87.6469		-43.0221	5.10012e+06	-0.544252		-27.158	2.11296e+06	10.6841
-111.292	4.99712e+06	-87.5848		-42.964	5.38371e+06	-0.428083		-27.1571	2.11431e+06	10.6858
-111.283	4.99767e+06	-87.567		-42.9264	5.43334e+06	-0.352851		-27.1539	2.08897e+06	10.6921
-111.271	4.9956e+06	-87.5423		-42.8976	5.46573e+06	-0.295172		-27.0881	1.59041e+06	10.8237
-111.241	5.03792e+06	-87.4821		-42.8312	5.63292e+06	-0.162376		-27.0549	1.36675e+06	10.8903
-111.212	5.14236e+06	-87.4241		-42.8287	5.63811e+06	-0.157404		-27.0427	1.29013e+06	10.9146
-111.21	5.15065e+06	-87.4206		-42.8005	5.68734e+06	-0.100965		-27.0199	1.14469e+06	10.9601
-111.21	5.13794e+06	-87.419		-42.774	5.71959e+06	-0.0480607		-26.9948	1.00011e+06	11.0103
-111.174	5.28672e+06	-87.3485		-42.7468	5.73724e+06	0.00636486		-26.9712	873961	11.0576
-111.165	5.27249e+06	-87.3307		-42.7258	5.72779e+06	0.0484088		-26.9547	793394	11.0906
-111.145	5.27862e+06	-87.2896		-42.6926	5.71258e+06	0.114762		-26.9331	686608	11.1338
-111.126	5.31109e+06	-87.253		-42.6652	5.67442e+06	0.169543		-26.9068	577097	11.1865
-111.119	5.33269e+06	-87.2373		-42.6391	5.60995e+06	0.221794		-26.9023	558425	11.1953
-111.117	5.3377e+06	-87.2341		-42.629	5.59072e+06	0.241954		-26.8823	485289	11.2354
-111.104	5.38957e+06	-87.2082		-42.5569	5.46763e+06	0.386175		-26.8366	343872	11.3268
-111.081	5.51717e+06	-87.1615		-42.5492	5.45915e+06	0.40159		-26.8015	268957	11.397
-111.075	5.47046e+06	-87.1498		-42.5291	5.41285e+06	0.441834		-26.797	261689	11.406
-111.06	5.53559e+06	-87.1201		-42.517	5.43855e+06	0.466042		-26.756	216771	11.488
-111.052	5.5599e+06	-87.1044		-42.5122	5.39399e+06	0.475605		-26.7075	204080	11.5851
-111.04	5.54987e+06	-87.0808		-42.5105	5.38968e+06	0.479062		-26.6811	205219	11.6378
-111.029	5.55527e+06	-87.0584		-42.5067	5.3257e+06	0.486633		-26.6684	207180	11.6631
-111.022	5.57552e+06	-87.043		-42.4442	4.98843e+06	0.61168		-26.6417	213061	11.7166
-111.016	5.58475e+06	-87.0316		-42.396	4.80286e+06	0.708018		-26.6412	213088	11.7175
-111.007	5.6046e+06	-87.0135		-42.3816	4.65427e+06	0.736741		-26.6203	212483	11.7595
-110.988	5.66566e+06	-86.9757		-42.36	4.53018e+06	0.77994		-26.52	189220	11.96
-110.974	5.72698e+06	-86.9482		-42.2933	4.17124e+06	0.913436		-26.5196	194425	11.9609
-110.971	5.71242e+06	-86.9415		-42.2547	3.95168e+06	0.990672		-26.5196	194424	11.9609
-110.955	5.7221e+06	-86.91		-42.2115	3.6868e+06	1.07696		-26.5194	194359	11.9612
-110.91	5.73455e+06	-86.8191		-42.206	3.63621e+06	1.08791		-26.4708	170108	12.0585
-110.905	5.73999e+06	-86.809		-42.1786	3.45444e+06	1.14286		-26.463	166905	12.074
-110.902	5.74411e+06	-86.8031		-42.1377	3.20157e+06	1.22457		-26.4258	152331	12.1484
-110.899	5.74788e+06	-86.7983		-42.1358	3.2517e+06	1.22831		-26.3594	146582	12.2811
-110.896	5.74394e+06	-86.7916		-42.1175	3.12173e+06	1.26496		-26.3532	150165	12.2937
-110.869	5.83906e+06	-86.7379		-42.0704	2.79663e+06	1.35923		-26.2729	198291	12.4541
-110.862	5.87432e+06	-86.7232		-42.0579	2.71221e+06	1.38411		-26.2664	200056	12.4671
-110.846	5.96372e+06	-86.6917		-42.0345	2.56799e+06	1.43101		-26.2327	233605	12.5346
-110.827	5.89687e+06	-86.6549		-42.0281	2.5145e+06	1.44385		-26.2015	269740	12.597
-110.822	5.89352e+06	-86.6444		-41.9821	2.20594e+06	1.53584		-26.1968	276697	12.6065
-110.8	5.90312e+06	-86.5998		-41.9751	2.14709e+06	1.54975		-26.1909	281290	12.6181
-110.795	5.91091e+06	-86.5894		-41.9687	2.10653e+06	1.56263		-26.1864	284738	12.6272
-110.788	5.92399e+06	-86.576		-41.9314	1.8797e+06	1.6371		-26.1818	294284	12.6363
-110.778	5.95684e+06	-86.5559		-41.8714	1.54054e+06	1.75727		-26.1045	353731	12.7909
-110.774	5.97047e+06	-86.5476		-41.8544	1.45325e+06	1.79126		-26.0345	412184	12.931
-110.754	5.96188e+06	-86.5079		-41.8092	1.23939e+06	1.8815		-26.0028	427905	12.9944
-110.752	5.95936e+06	-86.504		-41.7866	1.1299e+06	1.92685		-25.9502	454414	13.0995
-110.729	5.96956e+06	-86.4578		-41.7597	1.00861e+06	1.98066		-25.9464	455721	13.1073
-110.713	5.93282e+06	-86.4266		-41.7469	948710	2.00615		-25.9084	467557	13.1833
-110.701	5.93509e+06	-86.4022		-41.7363	906226	2.02749		-25.9019	466179	13.1962
-110.7	5.93561e+06	-86.4008		-41.7036	782151	2.0927		-25.8847	465123	13.2305
-110.667	6.00296e+06	-86.3345		-41.6485	578064	2.20299		-25.8549	468932	13.2902
-110.667	6.00384e+06	-86.334		-41.6399	553988	2.22028		-25.8391	463926	13.3219
-110.666	6.00797e+06	-86.3316		-41.6358	541701	2.22848		-25.8006	459918	13.3987
-110.663	6.02082e+06	-86.326		-41.5721	369368	2.35586		-25.7917	454859	13.4165
-110.653	5.98982e+06	-86.3069		-41.5663	362053	2.36742		-25.7901	451157	13.4198
-110.618	5.94393e+06	-86.2368		-41.5662	360254	2.3677		-25.7823	452031	13.4353
-110.617	5.94444e+06	-86.2332		-41.5657	359206	2.36858		-25.7281	420032	13.5438
-110.614	5.94556e+06	-86.2284		-41.5248	259796	2.45031		-25.7149	414029	13.5702
-110.6	5.96896e+06	-86.1992		-41.4986	209842	2.50285		-25.7083	411195	13.5833
-110.584	6.0063e+06	-86.1685		-41.436	115222	2.62792		-25.6249	350337	13.7503
-110.579	5.99253e+06	-86.1581		-41.4322	111357	2.63567		-25.6224	348491	13.7552
-110.573	5.99377e+06	-86.1464		-41.4279	105088	2.64429		-25.6023	332547	13.7955
-110.53	5.90852e+06	-86.0591		-41.3546	43942.6	2.79085		-25.5964	327451	13.8072
-110.529	5.90767e+06	-86.0577		-41.3271	34393.2	2.84589		-25.5573	293842	13.8854
-110.528	5.90622e+06	-86.0552		-41.2999	30952.2	2.90027		-25.5391	279738	13.9217
-110.522	5.9012e+06	-86.0432		-41.2203	31464.1	3.05948		-25.5354	277564	13.9292
-110.515	5.90193e+06	-86.0291		-41.1659	28564.7	3.16817		-25.5321	274827	13.9358
-110.513	5.90232e+06	-86.0265		-41.1535	27383.1	3.19308		-25.5245	266732	13.951
-110.481	5.9564e+06	-85.9621		-41.1442	26543.5	3.21164		-25.5059	247489	13.9882
-110.469	5.99371e+06	-85.9378		-41.1151	25877.2	3.26985		-25.3997	151600	14.2007
-110.457	6.04401e+06	-85.9148		-41.1035	26778.5	3.29307		-25.3965	149196	14.2071
-110.455	6.06229e+06	-85.9106		-41.0731	32868.3	3.35387		-25.3949	147465	14.2102
-110.45	6.10648e+06	-85.8994		-41.0134	47554.9	3.47316		-25.3947	147289	14.2107
-110.447	6.10759e+06	-85.8938		-41.0047	50505.4	3.49056		-25.3916	144889	14.2168
-110.445	6.04621e+06	-85.8891		-41.0005	52091.9	3.49908		-25.3495	117244	14.3009
-110.442	6.01471e+06	-85.8842		-40.9346	78687.1	3.63076		-25.3396	111540	14.3209
-110.423	5.94587e+06	-85.8456		-40.9319	78002.5	3.63619		-25.3201	100425	14.3597
-110.42	5.93941e+06	-85.8408		-40.9222	80832.7	3.65564		-25.264	79091.1	14.4719
-110.394	5.90041e+06	-85.7886		-40.855	103630	3.79008		-25.2342	74081.5	14.5316
-110.372	5.91395e+06	-85.7432		-40.8319	108474	3.83622		-25.2161	73124.2	14.5677
-110.356	5.94801e+06	-85.7125		-40.797	116230	3.90603		-25.1363	74493.4	14.7274
-110.346	5.98254e+06	-85.6917		-40.7269	126525	4.04616		-25.1329	74633.1	14.7342
-110.337	6.02121e+06	-85.6732		-40.71	128451	4.08008		-25.1326	74643.5	14.7349
-110.328	5.99274e+06	-85.656		-40.6986	128433	4.1027		-25.1318	75436.1	14.7365
-110.271	6.04978e+06	-85.543		-40.6848	128276	4.13037		-25.1309	74129.3	14.7381
-110.263	6.03528e+06	-85.5268		-40.6787	127971	4.14255		-25	71547	15
-110.263	6.03445e+06	-85.5262		-40.6134	123972	4.27311		-24.8574	78615.8	15.2852
-110.251	6.0024e+06	-85.5018		-40.5975	122267	4.30503		-24.8438	81841.6	15.3124
-110.25	6.00132e+06	-85.5007		-40.5886	121302	4.32287		-24.8349	84456.9	15.3302
-110.218	5.97983e+06	-85.4369		-40.577	119948	4.34608		-24.7264	133185	15.5473
-110.214	5.98375e+06	-85.4281		-40.5755	119993	4.34897		-24.7157	140510	15.5687
-110.157	6.1988e+06	-85.3132		-40.5695	118635	4.36107		-24.6952	147989	15.6096
-110.094	6.0717e+06	-85.1872		-40.5584	116156	4.38317		-24.6142	176381	15.7716
-110.086	6.07207e+06	-85.1725		-40.4678	96272	4.56449		-24.5788	186637	15.8424
-110.053	6.1305e+06	-85.1058		-40.4632	95299.7	4.57362		-24.5714	188852	15.8572
-110.032	6.21679e+06	-85.063		-40.3927	80917.6	4.71451		-24.5252	197173	15.9495
-110.031	6.23202e+06	-85.0611		-40.3858	79677.5	4.72838		-24.4658	200515	16.0684
-110.03	6.23041e+06	-85.06		-40.3756	78179.2	4.74878		-24.3715	199362	16.2569
-110.029	6.22743e+06	-85.0578		-40.3478	71072.4	4.80437		-24.2251	151081	16.5497
-109.996	6.18868e+06	-84.9929		-40.25	59709.2	5		-24.2222	150125	16.5556
-109.993	6.19017e+06	-84.9862		-40.1514	51267.2	5.19729		-24.198	142801	16.6041
-109.962	6.25439e+06	-84.923		-40.1423	50199	5.21549		-24.0212	96798.5	16.9576
-109.956	6.27635e+06	-84.9113		-40.0692	48902.2	5.36169		-23.9935	89359	17.013
-109.953	6.22624e+06	-84.9057		-40.0279	48919.4	5.44424		-23.9204	79966.2	17.1591
-109.945	6.33893e+06	-84.8896		-40.0216	48357.7	5.45675		-23.8222	75716.4	17.3556
-109.936	6.29468e+06	-84.8719		-39.956	51628.5	5.58797		-23.6703	71888.8	17.6593
-109.926	6.25332e+06	-84.8522		-39.9551	51716.7	5.58984		-23.5047	58755.7	17.9906
-109.912	6.20827e+06	-84.824		-39.9155	58026.3	5.66907		-23.2394	60220	18.5212
-109.889	6.17033e+06	-84.778		-39.879	59639.3	5.74208		-23.2014	61805.8	18.5972
-109.883	6.16767e+06	-84.7655		-39.8565	61514.1	5.78702		-23.1859	59217.7	18.6281
-109.821	6.2686e+06	-84.6415		-39.7777	70510.9	5.94461		-23.1489	56377.4	18.7022
-109.779	6.16616e+06	-84.5572		-39.7762	70759.3	5.94757		-23.0738	49852.4	18.8525
-109.773	6.16533e+06	-84.5465		-39.7187	78444.7	6.06256		-22.7327	43507.9	19.5346
-109.772	6.16547e+06	-84.5441		-39.5725	95536.5	6.35505		-22.5865	36945.2	19.827
-109.764	6.16978e+06	-84.5275		-39.5396	96851.4	6.42089		-22.5031	28610	19.9937
-109.763	6.1701e+06	-84.5268		-39.5266	97123.7	6.44682		-22.4731	9298.32	20.0539
-109.736	6.26116e+06	-84.4729		-39.4804	97960.1	6.53923		-22.3341	4786.14	20.3318
-109.717	6.18709e+06	-84.4336		-39.4404	96962.1	6.61924		-22.327	4766.13	20.3461
-109.716	6.21571e+06	-84.4321		-39.2521	51097.5	6.99585		-22.2214	9909.31	20.5571
-109.677	6.05816e+06	-84.3549		-39.2476	50603.5	7.00486		-21.5724	38317.5	21.8551
-109.667	6.03376e+06	-84.3342		-39.2436	50039.4	7.01285		-21.5415	38449.9	21.917
-109.662	6.0266e+06	-84.3246		-39.1087	13461.9	7.28256		-21.3885	39321.3	22.223
-109.66	6.02389e+06	-84.32		-38.8816	11066.9	7.73672		-21.0404	13874	22.9191
-109.657	6.02098e+06	-84.3139		-38.8042	9169.16	7.89169		-20.9865	13632.5	23.0271
-109.654	6.01878e+06	-84.3075		-38.7837	7710.16	7.93265		-20.5948	52303.7	23.8104
-109.615	6.05974e+06	-84.2308		-38.3486	52810.7	8.80281		-20.5121	75603.8	23.9758
-109.597	6.0739e+06	-84.1948		-38.3453	53111.7	8.80942		-20.3376	88317.3	24.3248
-109.593	6.08049e+06	-84.187		-38.2438	60474	9.0124		-20.2256	91329.1	24.5488
-109.57	5.9687e+06	-84.1403		-38.177	68528.7	9.14596		-20.1253	85020	24.7493
-109.559	5.93247e+06	-84.1182		-38.1208	69188.4	9.25843		-19.8585	49288.3	25.2829
-109.541	5.89614e+06	-84.0821		-38.1188	69207.3	9.26231		-19.6435	25522.1	25.713
-109.539	5.894e+06	-84.0784		-38.1129	68556.2	9.27423		-19.3091	32423.9	26.3817
-109.485	6.07509e+06	-83.9698		-37.9701	58228.7	9.55974		-19.2611	28755.7	26.4778
-109.421	5.7593e+06	-83.841		-37.5196	32993.3	10.4608		-18.956	20677.7	27.0881
-109.414	5.7498e+06	-83.8285		-37.2789	38989.5	10.9421		-18.5184	3415.05	27.9631
-109.401	5.74071e+06	-83.8021		-37.2068	38393.8	11.0863		-18.4673	2592.59	28.0654
-109.39	5.74443e+06	-83.7803		-36.9742	31102.1	11.5517		-18.3373	6362.14	28.3254
-109.37	5.77879e+06	-83.7393		-36.7767	29410.5	11.9465		-17.8728	37541.1	29.2545
-109.356	5.75739e+06	-83.7123		-36.662	27272.4	12.176		-17.8508	47884.3	29.2983
-109.326	5.82389e+06	-83.6519		-36.3396	23112.1	12.8208		-17.6693	54798.2	29.6613
-109.325	5.80276e+06	-83.6508		-36.0609	28123.6	13.3781		-17.2934	67177.2	30.4132
-109.325	5.82087e+06	-83.65		-35.9977	35057.8	13.5046		-17.1989	63273.3	30.6022
-109.324	5.81594e+06	-83.6478		-35.9583	35989.2	13.5834		-17.1538	61291	30.6924
-109.279	5.68152e+06	-83.5583		-35.7128	35490.5	14.0744		-16.9534	45953.2	31.0931
-109.273	5.67725e+06	-83.5456		-35.3929	51789.5	14.7142		-16.8997	43044	31.2007
-109.25	5.69107e+06	-83.5001		-35.3113	50972.8	14.8775		-16.7074	29718.5	31.5853
-109.236	5.72337e+06	-83.4713		-35.2415	50600.5	15.0169		-16.5331	28714.5	31.9339
-109.233	5.73155e+06	-83.4658		-35.0506	32575.1	15.3989		-16.1378	9502.42	32.7245
-109.217	5.7831e+06	-83.4338		-34.9587	23123.2	15.5826		-16.0023	14800	32.9954
-109.182	5.66906e+06	-83.3644		-34.769	8846.35	15.9621		-15.9251	27876.3	33.1498
-109.174	5.65816e+06	-83.3479		-34.6939	7629.79	16.1123		-15.5985	43062.5	33.8029
-109.162	5.65348e+06	-83.3239		-34.607	6445.03	16.2859		-15.5182	46207.4	33.9637
-109.129	5.66819e+06	-83.2589		-34.4111	13863.3	16.6778		-15.4696	57834.3	34.0608
-109.106	5.71209e+06	-83.2116		-34.3433	15483.9	16.8135		-15.2629	65121.8	34.4743
-109.097	5.74077e+06	-83.1938		-34.1437	19527.6	17.2125		-14.9005	60753.7	35.199
-109.091	5.76455e+06	-83.1816		-34.0536	16819.6	17.3927		-14.8992	67629.2	35.2016
-109.081	5.80909e+06	-83.162		-33.9841	23923.5	17.5318		-14.8984	65546.5	35.2031
-109.079	5.79023e+06	-83.1583		-33.9802	21867.5	17.5396		-14.5369	17646.3	35.9262
-109.079	5.79082e+06	-83.1577		-33.9601	20589	17.5797		-14.2865	18588.5	36.4271
-109.078	5.76355e+06	-83.1568		-33.8915	18027.7	17.7171		-14.2517	19101.1	36.4965
-109.072	5.75477e+06	-83.1441		-33.8321	19899.2	17.8358		-14.2439	20970.4	36.5123
-109.038	5.84417e+06	-83.0754		-33.673	30581.5	18.154		-14.2322	22267.7	36.5356
-109.013	5.763e+06	-83.0268		-33.5688	38084.4	18.3624		-14.1883	21374.6	36.6234
-109.005	5.74729e+06	-83.01		-33.3666	58414.9	18.7667		-14.0622	21468.2	36.8756
-109.004	5.74504e+06	-83.0079		-33.3235	67684.2	18.8531		-14.0284	13731.1	36.9433
-108.998	5.73446e+06	-82.9965		-33.1797	84487.2	19.1406		-13.6022	18741.3	37.7957
-108.969	5.72245e+06	-82.9371		-32.8684	95130.5	19.7633		-13.4979	18947.7	38.0043
-108.946	5.76185e+06	-82.8919		-32.8673	95065.7	19.7654		-13.4565	17292.2	38.0869
-108.932	5.80806e+06	-82.8634		-32.6428	70448.5	20.2143		-13.3041	12054	38.3917
-108.921	5.85049e+06	-82.8425		-32.6408	70382.3	20.2184		-13.221	9278.96	38.558
-108.88	5.73262e+06	-82.7592		-32.2844	34184.3	20.9312		-13.0196	3765.67	38.9608
-108.878	5.73084e+06	-82.7561		-32.2378	29408.8	21.0244		-12.5589	10789.4	39.8823
-108.868	5.72424e+06	-82.7366		-32.098	25205.1	21.304		-12.2734	13522.9	40.4531
-108.867	5.72397e+06	-82.7344		-31.966	23707.3	21.5681		-12.1943	11893.7	40.6115
-108.813	5.85803e+06	-82.6264		-31.7835	19963.2	21.933		-11.9919	17993.1	41.0162
-108.728	5.60225e+06	-82.4555		-31.7387	19520.8	22.0227		-11.7301	32071.7	41.5398
-108.68	5.611e+06	-82.359		-31.434	21332.7	22.632		-11.6387	30305	41.7227
-108.66	5.66708e+06	-82.3208		-31.4036	23178.8	22.6929		-11.4691	25499.8	42.0619
-108.642	5.74737e+06	-82.2847		-31.3129	20649.9	22.8742		-11.3414	25440.9	42.3171
-108.628	5.59272e+06	-82.2567		-31.1478	14567.8	23.2045		-11.1646	10899.8	42.6708
-108.614	5.56755e+06	-82.228		-30.9754	23142.2	23.5492		-10.7257	3274.74	43.5485
-108.608	5.56174e+06	-82.215		-30.8884	26521.2	23.7232		-10.5407	12697.2	43.9185
-108.604	5.56053e+06	-82.2083		-30.8629	28074	23.7742		-10.5323	13761	43.9355
-108.578	5.57357e+06	-82.1567		-30.8161	26289.7	23.8677		-10.0496	22111.3	44.9008
-108.539	5.48252e+06	-82.0775		-30.5033	5961.2	24.4935		-10.0495	22111.8	44.901
-108.538	5.48159e+06	-82.0763		-30.1613	5434.81	25.1774		-10.0174	24004.1	44.9653
-108.538	5.49807e+06	-82.0762		-30.0383	7724.57	25.4234		-9.87324	17348.4	45.2535
-108.538	5.49991e+06	-82.0753		-29.6991	11615	26.1019		-9.55359	19390	45.8928
-108.523	5.4501e+06	-82.0451		-29.6901	11001.5	26.1198		-9.40883	12343.8	46.1823
-108.52	5.44329e+06	-82.0398		-29.655	11680.4	26.1901		-9.35361	10351.2	46.2928
-108.454	5.45217e+06	-81.9078		-29.4285	6875.06	26.6431		-9.15608	10358.7	46.6878
-108.449	5.46705e+06	-81.8976		-29.3336	4498.47	26.8328		-8.91274	11466.2	47.1745
-108.447	5.40379e+06	-81.8948		-28.8072	5464.86	27.8857		-8.42162	5556.98	48.1568
-108.442	5.39139e+06	-81.884		-28.7387	7186.8	28.0226		-8.37414	8610.51	48.2517
-108.438	5.38396e+06	-81.8761		-28.6805	7974.89	28.139		-8.3341	6675.76	48.3318
-108.418	5.36711e+06	-81.8365		-28.6198	6447.74	28.2604		-8.26322	5891.14	48.4736
-108.399	5.38433e+06	-81.7973		-28.6106	6269.52	28.2788		-8.20173	5312.26	48.5965
-108.378	5.34781e+06	-81.7567		-28.5965	6038.89	28.3071		-8.16956	7546.44	48.6609
-108.375	5.30624e+06	-81.7493		-28.5825	5937.56	28.335		-7.60115	10222.7	49.7977
-108.362	5.28726e+06	-81.7234		-28.4779	5346.42	28.5442		-7.49754	9506.72	50.0049
-108.317	5.32357e+06	-81.6333		-27.9334	3084.15	29.6333		-6.82777	17969.8	51.3445
-108.313	5.33374e+06	-81.6258		-27.8223	1849.56	29.8554		-6.82636	20107.1	51.3473
-108.292	5.28571e+06	-81.5835		-27.7172	1633.5	30.0657		-6.82432	20129.3	51.3514
-108.29	5.28845e+06	-81.5792		-27.3137	4758.09	30.8726		-6.8224	22537.2	51.3552
-108.284	5.29733e+06	-81.5682		-27.2785	5698.24	30.9429		-6.82109	25193	51.3578
-108.284	5.29985e+06	-81.567		-27.1442	8515.86	31.2115		-6.63431	18546.4	51.7314
-108.281	5.30371e+06	-81.5629		-26.7925	23994.6	31.915		-6.05071	11401.5	52.8986
-108.263	5.35709e+06	-81.5254		-26.7602	24743.9	31.9797		-6.05013	11364.8	52.8997
-108.259	5.37214e+06	-81.5177		-26.5194	22752.8	32.4613		-6.01712	7398.07	52.9658
-108.258	5.37651e+06	-81.5156		-26.3982	17130.1	32.7036		-6.00593	7425.37	52.9881
-108.254	5.32529e+06	-81.5081		-26.0383	10874.3	33.4235		-5.97456	4787.73	53.0509
-108.254	5.32476e+06	-81.5075		-26.0347	10869.1	33.4305		-5.87436	4140.3	53.2513
-108.232	5.30475e+06	-81.464		-25.9753	6486.26	33.5495		-5.81303	4851.33	53.3739
-108.21	5.32404e+06	-81.4204		-25.5474	6300.41	34.4051		-5.42085	2069.81	54.1583
-108.21	5.32171e+06	-81.4203		-25.5283	6587.34	34.4434		-5.32835	1191.22	54.3433
-108.202	5.33423e+06	-81.4049		-25.147	8839.54	35.206		-5.20467	281.614	54.5907
-108.192	5.35931e+06	-81.3839		-24.9542	18916.8	35.5916		-4.9535	4221.25	55.093
-108.186	5.36871e+06	-81.3721		-24.9286	22715.2	35.6428		-4.71806	6700.65	55.5639
-108.173	5.40057e+06	-81.3458		-24.8348	20428.6	35.8305		-4.59791	6447.23	55.8042
-108.163	5.43613e+06	-81.3256		-24.8078	16738.6	35.8844		-4.37278	6885.25	56.2544
-108.113	5.45269e+06	-81.2262		-24.7773	19358.3	35.9454		-4.17256	7531.84	56.6549
-108.112	5.45456e+06	-81.2242		-24.7586	18277.2	35.9829		-4.06256	9782.66	56.8749
-108.111	5.4605e+06	-81.2214		-24.7352	17088.3	36.0296		-3.93414	10817	57.1317
-108.106	5.46018e+06	-81.2129		-24.5431	15137.2	36.4138		-3.74644	10126.2	57.5071
-108.105	5.46031e+06	-81.2109		-24.2646	9252.57	36.9707		-3.40263	5661.48	58.1947
-108.044	5.63241e+06	-81.0874		-24.0219	4274.55	37.4563		-3.29513	6194.81	58.4097
-108.043	5.63697e+06	-81.0857		-23.5586	8756.81	38.3829		-3.25409	5749.93	58.4918
-108.041	5.66427e+06	-81.0818		-23.4211	10488.6	38.6579		-3.07377	4228.31	58.8525
-108.011	5.61713e+06	-81.0214		-23.2899	12447.1	38.9203		-3.04572	4156.81	58.9086
-108.003	5.61652e+06	-81.0058		-23.2274	12537.8	39.0453		-3.03417	2680.46	58.9317
-107.977	5.64826e+06	-80.9544		-23.1781	19563.4	39.1437		-2.47352	3928.68	60.053
-107.955	5.71772e+06	-80.9099		-22.9398	12284.3	39.6203		-2.30204	2408.06	60.3959
-107.939	5.81332e+06	-80.8778		-22.668	17882.7	40.1641		-2.28442	2283.27	60.4312
-107.933	5.85155e+06	-80.8659		-22.5423	15161.6	40.4153		-2.05242	1432.45	60.8952
-107.924	5.86875e+06	-80.8485		-22.5284	14790.7	40.4433		-2.00701	1747.17	60.986
-107.922	5.8837e+06	-80.8432		-22.4533	13244.9	40.5933		-1.69041	4616.25	61.6192
-107.919	5.83318e+06	-80.837		-22.0973	8928.39	41.3055		-1.68421	5708.68	61.6316
-107.904	5.85063e+06	-80.8086		-21.9236	6483.86	41.6528		-1.20765	8509.07	62.5847
-107.871	5.82337e+06	-80.7414		-21.8613	6226.31	41.7774		-0.964805	8505.69	63.0704
-107.859	5.82416e+06	-80.7177		-21.5588	6766.99	42.3823		-0.911927	8515.87	63.1761
-107.848	5.82263e+06	-80.6957		-21.4567	9127.25	42.5866		-0.428431	10718.3	64.1431
-107.824	5.85307e+06	-80.6474		-21.0907	5424.13	43.3186		0.0660499	10780.9	65.1321
-107.823	5.85464e+06	-80.646		-20.989	4943.12	43.5219		0.1451	10858	65.2902
-107.788	5.98678e+06	-80.5751		-20.9108	2293.55	43.6783		0.472433	7474.99	65.9449
-107.784	5.96029e+06	-80.568		-20.897	3232.23	43.7059		0.643634	3187.68	66.2873
-107.764	5.96933e+06	-80.5285		-20.8526	2963.72	43.7947		0.771422	7887.14	66.5428
-107.763	5.97044e+06	-80.5269		-20.5657	6303.15	44.3686		0.858315	9827.73	66.7166
-107.763	6.09841e+06	-80.5254		-20.3397	16376	44.8207		0.903084	5028.22	66.8062
-107.743	5.98772e+06	-80.4856		-20.1541	18269.1	45.1919		1.20917	1972.36	67.4183
-107.687	5.84963e+06	-80.3738		-20.1225	18287.7	45.255		1.81821	2172.09	68.6364
-107.686	5.86995e+06	-80.3724		-19.9997	13981.2	45.5005		1.94784	5846.11	68.8957
-107.684	5.86579e+06	-80.3682		-19.983	13280.3	45.534		2.03989	4414.74	69.0798
-107.621	5.89977e+06	-80.2426		-19.882	9085.44	45.7359		2.36782	1622.44	69.7356
-107.617	5.91286e+06	-80.2343		-19.3524	1725.33	46.7952		2.68215	990.438	70.3643
-107.587	6.06178e+06	-80.1737		-19.2215	2974.71	47.057		3.29289	1973.8	71.5858
-107.583	5.89696e+06	-80.1669		-19.1904	3294.7	47.1193		3.58796	2796.86	72.1759
-107.583	5.89625e+06	-80.1664		-19.1618	5064.23	47.1765		4.17551	1368.9	73.351
-107.583	5.89578e+06	-80.1661		-18.8351	9404.06	47.8297		4.88018	1150.61	74.7604
-107.58	5.88636e+06	-80.1597		-18.828	9414.53	47.8441		5.68556	3520.27	76.3711
-107.578	5.88089e+06	-80.1556		-18.4928	7233.34	48.5143		5.72597	3731.94	76.4519
-107.576	5.87626e+06	-80.152		-18.4841	5564.33	48.5319		5.75608	4156.98	76.5122
-107.573	5.86947e+06	-80.1462		-18.4638	5477.47	48.5724		5.77635	4164.71	76.5527
-107.529	5.83751e+06	-80.0587		-18.2152	6916.17	49.0696		5.85153	4655.57	76.7031
-107.527	5.8074e+06	-80.0534		-18.0993	8248.4	49.3013		6.59702	241.98	78.194
-107.524	5.80011e+06	-80.0486		-17.9446	9697.03	49.6108		7.13463	2479.37	79.2693
-107.522	5.79299e+06	-80.0435		-17.3142	2665.61	50.8715		7.4698	2987.77	79.9396
-107.519	5.78553e+06	-80.0379		-17.0508	6081.44	51.3984		7.69815	5149.19	80.3963
-107.475	5.7479e+06	-79.9507		-17.0046	4526.56	51.4908		7.71857	4901.46	80.4371
-107.471	5.75241e+06	-79.9414		-17.0011	4510.37	51.4979		7.90119	3234.49	80.8024
-107.466	5.75817e+06	-79.9326		-16.9497	5458.62	51.6007		9.04607	2068.98	83.0921
-107.46	5.76208e+06	-79.9205		-16.9101	7150.38	51.6798		9.17406	3464.45	83.3481
-107.422	5.6651e+06	-79.8438		-15.9521	6165.92	53.5957		9.30374	4532.46	83.6075
-107.411	5.64016e+06	-79.8217		-15.8829	6341.6	53.7343		9.4043	3759.1	83.8086
-107.406	5.628e+06	-79.8129		-15.8523	3070.11	53.7955		9.54597	4137.93	84.0919
-107.404	5.622e+06	-79.8081		-15.3675	1802.96	54.765		9.74322	4147.47	84.4864
-107.392	5.59899e+06	-79.7844		-15.2733	1346.84	54.9534		10.3901	1510.68	85.7802
-107.363	5.58779e+06	-79.726		-15.0449	877.218	55.4101		10.6751	572.615	86.3503
-107.361	5.60345e+06	-79.7215		-14.9434	348.337	55.6131		11.0016	1344.24	87.0033
-107.357	5.5882e+06	-79.715		-14.6594	751.104	56.1812		11.1744	3323.51	87.3489
-107.337	5.51129e+06	-79.6737		-13.7703	4188	57.9594		11.607	3277.29	88.214
-107.32	5.47477e+06	-79.6407		-13.6515	2373.84	58.1971		11.7426	3372.74	88.4852
-107.311	5.46373e+06	-79.6215		-13.0892	6394.04	59.3216		12.0568	1895.86	89.1135
-107.292	5.46296e+06	-79.5831		-12.9857	7041.55	59.5286		13.0874	738.255	91.1748
-107.275	5.46212e+06	-79.5502		-12.4975	2121.83	60.505		13.5	2380.74	92
-107.26	5.47773e+06	-79.5195		-12.3865	1843.21	60.7271
-107.237	5.38112e+06	-79.4734		-12.2012	1412.23	61.0976
-107.229	5.35718e+06	-79.4574		-11.824	1100.66	61.8519
-107.226	5.35003e+06	-79.4518		-11.2606	2291.5	62.9787
-107.222	5.34823e+06	-79.4434		-10.7022	5905.23	64.0955
-107.208	5.319e+06	-79.4158		-10.5797	6411.28	64.3407
-107.201	5.31029e+06	-79.4025		-10.0737	5830.27	65.3526
-107.175	5.31026e+06	-79.3504		-9.96898	5451.5	65.562
-107.159	5.31561e+06	-79.3184		-9.78992	4636.46	65.9202
-107.157	5.31622e+06	-79.3133		-9.09734	2858.69	67.3053
-107.14	5.37292e+06	-79.28		-8.94035	3650.52	67.6193
-107.138	5.36396e+06	-79.2768		-8.38758	1342.25	68.7248
-107.137	5.35607e+06	-79.2738		-8.28146	1488.38	68.9371
-107.119	5.27482e+06	-79.2388		-8.00336	3342.94	69.4933
-107.082	5.17905e+06	-79.1634		-7.7607	8244.65	69.9786
-107.057	5.17483e+06	-79.1147		-7.17692	7171.75	71.1462
-107.055	5.1771e+06	-79.1094		-7.16918	7557.82	71.1616
-107.052	5.17462e+06	-79.1032		-7.16238	6929.43	71.1752
-107.028	5.20992e+06	-79.056		-7.15015	8546.65	71.1997
-107.016	5.19359e+06	-79.0321		-7.11681	8650.81	71.2664
-106.998	5.19471e+06	-78.9961		-6.79861	8314.11	71.9028
-106.984	5.1744e+06	-78.9678		-6.57528	3774.8	72.3494
-106.961	5.16512e+06	-78.9222		-6.47627	1414.42	72.5475
-106.958	5.15385e+06	-78.9151		-5.66842	2748.05	74.1632
-106.939	5.1098e+06	-78.8771		-5.36937	4119.68	74.7613
-106.919	5.0923e+06	-78.8381		-5.10065	857.747	75.2987
-106.91	5.09365e+06	-78.8203		-4.35554	268.621	76.7889
-106.892	5.12122e+06	-78.7831		-4.15804	369.132	77.1839
-106.889	5.11479e+06	-78.7789		-3.88558	427.031	77.7288
-106.84	5.06506e+06	-78.6791		-3.17681	1511.96	79.1464
-106.839	5.06398e+06	-78.6775		-2.92081	4546.22	79.6584
-106.838	5.10317e+06	-78.6761		-2.36525	4423.85	80.7695
-106.835	5.08825e+06	-78.6692		-1.82159	3560.73	81.8568
-106.824	5.04371e+06	-78.6473		-1.65803	5189.47	82.1839
-106.823	5.04254e+06	-78.6465		-1.54052	5931.49	82.419
-106.777	4.97645e+06	-78.5532		-1.39048	2950.07	82.719
-106.766	4.98318e+06	-78.5322		-1.23262	2099.15	83.0348
-106.756	4.99803e+06	-78.5111		-0.472157	2599.6	84.5557
-106.744	4.9638e+06	-78.4871		-0.447974	2663.1	84.6041
-106.709	4.92975e+06	-78.4183		-0.431379	3023.81	84.6372
-106.704	4.90544e+06	-78.4076		-0.128683	594.011	85.2426
-106.69	4.85274e+06	-78.3805		0.100193	2268.37	85.7004
-106.672	4.80039e+06	-78.3433		0.368904	2366.37	86.2378
-106.657	4.77542e+06	-78.3137		0.74695	1624.95	86.9939
-106.645	4.76589e+06	-78.2894		1.28604	1170.89	88.0721
-106.627	4.76998e+06	-78.2537		1.75877	2213.9	89.0175
-106.612	4.77598e+06	-78.2233		1.87312	3570.54	89.2462
-106.601	4.73899e+06	-78.2026		2	3240.1	89.5
-106.583	4.68241e+06	-78.1667
-106.56	4.58458e+06	-78.1205
-106.554	4.56414e+06	-78.1082
-106.551	4.5535e+06	-78.1011
-106.5	4.5481e+06	-78
-106.442	4.27339e+06	-77.8836
-106.441	4.27027e+06	-77.8817
-106.389	4.18928e+06	-77.7772
-106.384	4.19064e+06	-77.7682
-106.384	4.19085e+06	-77.7673
-106.382	4.20049e+06	-77.7647
-106.381	4.1909e+06	-77.7615
-106.38	4.19078e+06	-77.7605
-106.334	3.96861e+06	-77.6674
-106.324	3.93884e+06	-77.6476
-106.319	3.91909e+06	-77.6374
-106.295	3.87772e+06	-77.5893
-106.278	3.87236e+06	-77.5553
-106.269	3.80637e+06	-77.5371
-106.245	3.74855e+06	-77.4906
-106.234	3.7321e+06	-77.4674
-106.225	3.7899e+06	-77.4496
-106.173	3.52228e+06	-77.3466
-106.163	3.49023e+06	-77.3267
-106.153	3.43754e+06	-77.3061
-106.122	3.37682e+06	-77.2446
-106.061	3.41733e+06	-77.1227
-106.032	3.3179e+06	-77.0633
-106.011	3.31827e+06	-77.0216
-106.004	3.32328e+06	-77.0083
-105.994	3.39665e+06	-76.9885
-105.976	3.30242e+06	-76.953
-105.939	3.15891e+06	-76.8775
-105.918	3.11101e+06	-76.8359
-105.862	3.1024e+06	-76.7238
-105.852	3.12084e+06	-76.7038
-105.809	3.27054e+06	-76.6174
-105.78	3.15575e+06	-76.5608
-105.71	3.0718e+06	-76.4202
-105.674	3.11104e+06	-76.3483
-105.665	3.0761e+06	-76.3306
-105.655	3.08477e+06	-76.3094
-105.644	3.09981e+06	-76.2872
-105.635	3.11568e+06	-76.27
-105.468	2.94549e+06	-75.9356
-105.453	2.881e+06	-75.9055
-105.436	2.83025e+06	-75.8713
-105.419	2.80908e+06	-75.8387
-105.41	2.80243e+06	-75.8202
-105.33	2.9048e+06	-75.6599
-105.308	2.98394e+06	-75.6152
-105.28	3.11035e+06	-75.5604
-105.275	2.99383e+06	-75.55
-105.25	2.92156e+06	-75.5004
-105.235	2.84088e+06	-75.4691
-105.217	2.77888e+06	-75.4341
-105.214	2.76767e+06	-75.427
-105.112	2.63363e+06	-75.224
-105.109	2.63506e+06	-75.2185
-105.089	2.68509e+06	-75.179
-105.083	2.66858e+06	-75.1655
-105.07	2.6427e+06	-75.1395
-105.017	2.6217e+06	-75.0347
-105.014	2.62447e+06	-75.0288
-104.914	3.21014e+06	-74.8285
-104.887	3.04362e+06	-74.7745
-104.875	2.97864e+06	-74.7509
-104.683	2.55323e+06	-74.365
-104.645	2.61084e+06	-74.2908
-104.586	2.757e+06	-74.1726
-104.583	2.50381e+06	-74.1661
-104.527	2.3097e+06	-74.0535
-104.258	2.47827e+06	-73.5153
-104.177	2.13319e+06	-73.3543
-104.169	2.1763e+06	-73.3376
-104.04	1.71026e+06	-73.0801
-104.033	1.69524e+06	-73.0659
-103.766	1.92186e+06	-72.5329
-103.697	2.21467e+06	-72.3933
-103.693	1.68635e+06	-72.3862
-103.483	1.41602e+06	-71.9667
-103.434	1.43242e+06	-71.8689
-103.342	1.37276e+06	-71.6842
-103.203	1.12397e+06	-71.4053
-103.118	979680	-71.236
-102.958	968097	-70.9154
-102.928	998336	-70.8558
-102.859	1.10064e+06	-70.7186
-102.757	1.09987e+06	-70.5141
-102.698	978109	-70.3961
-102.586	1.11698e+06	-70.1715
-102.519	905087	-70.0386
-102.362	682559	-69.7248
-102.33	658114	-69.6609
-102.255	630497	-69.51
-102.106	698740	-69.2117
-102.049	780483	-69.0986
-101.981	915561	-68.9611
-101.908	441562	-68.8167
-101.787	307446	-68.5739
-101.671	231324	-68.3423
-101.528	175755	-68.0563
-101.427	168198	-67.8545
-101.204	301568	-67.4078
-101.122	386386	-67.2441
-101.027	516884	-67.0532
-100.994	575585	-66.9873
-100.994	544019	-66.9871
-100.993	450564	-66.9869
-100.968	465995	-66.9362
-100.945	484621	-66.8892
-100.931	510676	-66.8618
-100.916	495722	-66.8324
-100.873	204134	-66.7452
-100.814	184152	-66.6278
-100.78	174031	-66.5597
-100.442	94787.4	-65.8842
-99.9869	42176.1	-64.9739
-99.9545	43362.5	-64.9089
-99.9276	19575	-64.8553
-99.9077	18309.3	-64.8155
-99.9035	21139.1	-64.807
-99.8856	20242.1	-64.7712
-99.8779	20082.8	-64.7559
-99.871	20061.6	-64.7419
-99.6084	71583.4	-64.2168
-99.5506	93579	-64.1012
-99.43	61458.6	-63.86
-99.3389	38576.5	-63.6778
-99.2994	30546.5	-63.5988
-99.1445	5532.49	-63.289
-99.114	3243.78	-63.228
-99.0453	3011.85	-63.0907
-98.9294	7108.89	-62.8588
-98.791	18335.9	-62.582
-98.7091	24842.1	-62.4183
-98.6857	26556.5	-62.3715
-98.5556	33176.4	-62.1113
-98.501	33999	-62.0021
-98.4626	27979.5	-61.9251
-98.2808	25137.2	-61.5615
-98.2376	21022.3	-61.4752
-98.1486	24060.2	-61.2972
-97.9879	20423.3	-60.9758
-97.9654	21272.3	-60.9309
-97.9175	22625.3	-60.8349
-97.7749	22193.6	-60.5499
-97.7142	19754.6	-60.4284
-97.5706	14027.1	-60.1412
-97.4485	14857.2	-59.897
-97.3723	35742.8	-59.7446
-97.343	50107	-59.6859
-97.0471	38216.5	-59.0943
-97.0411	37926.4	-59.0821
-97.036	37687.5	-59.072
-97.0305	43421.2	-59.0609
-96.9254	43474.1	-58.8509
-96.7184	58819	-58.4369
-96.6329	57479.2	-58.2658
-96.5791	64789.6	-58.1583
-96.5213	86145.3	-58.0426
-96.4092	70447.8	-57.8185
-96.4066	70229.2	-57.8133
-96.4034	67767.9	-57.8068
-96.2457	45342.3	-57.4914
-96.108	24252.1	-57.2161
-96.0781	20201.3	-57.1563
-96.0126	13522.9	-57.0252
-95.9557	13395.4	-56.9113
-95.9066	6366.79	-56.8133
-95.6685	21345.5	-56.337
-95.4317	51617.8	-55.8635
-95.2673	88094	-55.5346
-95.1353	129545	-55.2707
-95.1168	113094	-55.2336
-95.0888	105348	-55.1776
-94.964	79346.6	-54.9279
-94.8972	69149.2	-54.7944
-94.791	58867.3	-54.5821
-94.7211	54145.9	-54.4422
-94.5779	55183.7	-54.1558
-94.4236	73387.1	-53.8472
-94.3519	76694.2	-53.7038
-94.2703	84722.1	-53.5407
-94.2486	84176	-53.4971
-94.1301	88297.5	-53.2602
-94.0997	91515.9	-53.1994
-94.0924	88542.1	-53.1848
-93.9774	68963.9	-52.9548
-93.7695	51928.4	-52.5389
-93.7674	51887.9	-52.5348
-93.7233	51705	-52.4466
-93.6142	56944.4	-52.2284
-93.5792	55567.5	-52.1583
-93.3763	71377.6	-51.7526
-93.2454	94328.8	-51.4908
-93.1944	106086	-51.3888
-93.0593	53245.5	-51.1185
-92.8763	39870.7	-50.7526
-92.7844	42339.4	-50.5688
-92.7726	43325.5	-50.5451
-92.7537	48350.8	-50.5074
-92.7513	48668.3	-50.5025
-92.6716	79079.6	-50.3432
-92.4168	143715	-49.8336
-92.334	119010	-49.6681
-92.3308	118154	-49.6615
-92.2824	107166	-49.5648
-92.0897	97942.8	-49.1794
-92.001	107995	-49.002
-91.9305	121399	-48.8611
-91.8022	158149	-48.6044
-91.7922	170625	-48.5844
-91.7805	173499	-48.561
-91.777	174402	-48.5539
-91.7724	175588	-48.5449
-91.7518	140290	-48.5035
-91.7115	128181	-48.423
-91.497	84148.6	-47.9941
-91.3445	69618.1	-47.689
-91.2893	68994.6	-47.5787
-91.1856	69546	-47.3713
-91.153	74124.5	-47.306
-91.0631	86886.2	-47.1261
-90.9513	61523.5	-46.9026
-90.8248	71600.3	-46.6497
-90.7244	74967.6	-46.4488
-90.6677	78502.8	-46.3354
-90.5347	76578	-46.0695
-90.5071	77460.1	-46.0143
-90.303	96986.3	-45.606
-90.2014	79091.2	-45.4027
-90.196	78581.4	-45.392
-90.1557	75861.9	-45.3115
-90.1017	75209.7	-45.2033
-90.0231	68743.5	-45.0462
-89.9987	65871.8	-44.9974
-89.9259	62848.9	-44.8517
-89.8097	58271.3	-44.6193
-89.8027	58622	-44.6054
-89.7641	61055.9	-44.5282
-89.6153	77500.8	-44.2306
-89.5875	81921.2	-44.1751
-89.5595	90611.6	-44.1189
-89.5457	84484	-44.0913
-89.5023	73386	-44.0046
-89.5001	72885.8	-44.0003
-89.4959	71906	-43.9918
-89.4889	66575.6	-43.9777
-89.4039	54523.6	-43.8078
-89.3095	48527.8	-43.6191
-89.3067	48466.8	-43.6133
-89.2292	49341.5	-43.4584
-89.2008	44735.9	-43.4015
-89.1622	40628.5	-43.3244
-89.0947	35493.9	-43.1894
-89.0309	32986.1	-43.0617
-88.925	34218.1	-42.8499
-88.7832	46967.9	-42.5665
-88.689	67993.4	-42.3781
-88.6358	79006.9	-42.2716
-88.5257	33057.5	-42.0514
-88.2479	22706.3	-41.4959
-88.0821	21809.3	-41.1642
-88.0725	21876.1	-41.145
-88.0441	22207.2	-41.0882
-87.8135	39221.8	-40.6269
-87.7952	41362.7	-40.5904
-87.6231	76175.9	-40.2462
-87.4966	62213.4	-39.9933
-87.2751	35447.2	-39.5502
-87.1275	26914.3	-39.2549
-86.9775	28132.4	-38.9551
-86.8446	33804.8	-38.6893
-86.6712	49183.8	-38.3424
-86.6505	51761.7	-38.3011
-86.6399	52282.6	-38.2797
-86.6359	51711.9	-38.2718
-86.4745	35664.9	-37.9491
-86.4321	34835.4	-37.8641
-86.3441	28277.7	-37.6883
-86.0189	19978.3	-37.0377
-85.9036	23204.6	-36.8071
-85.6814	30200.2	-36.3628
-85.5937	38055.7	-36.1874
-85.5172	30993.6	-36.0344
-85.3861	31256.1	-35.7721
-85.3579	21019.4	-35.7159
-85.3162	21611.5	-35.6324
-85.3023	13517.8	-35.6047
-85.0997	8595.01	-35.1994
-85.0222	7062.44	-35.0443
-84.9869	6438.37	-34.9738
-84.4946	4846.02	-33.9893
-84.41	5274.68	-33.8201
-84.3632	6091.14	-33.7264
-84.2816	9115.73	-33.5633
-84.2149	8882.04	-33.4299
-84.1383	9647.08	-33.2766
-83.8142	20099.4	-32.6283
-83.7769	28150.4	-32.5538
-83.6371	29627	-32.2741
-83.5253	24839.8	-32.0507
-83.3785	20016.4	-31.7569
-83.271	11511.2	-31.5419
-83.1774	6771.58	-31.3547
-82.9602	1336.21	-30.9205
-82.7594	714.848	-30.5189
-82.7104	574.178	-30.4208
-82.565	3152.46	-30.1301
-82.3525	7600.38	-29.7051
-82.2131	3801.82	-29.4262
-82.1302	869.217	-29.2604
-81.8989	6619.94	-28.7979
-81.7189	9608.74	-28.4378
-81.4439	17544.1	-27.8877
-81.423	18223.1	-27.8459
-81.4039	23227.6	-27.8079
-81.4039	17919.4	-27.8078
-81.1693	10491.4	-27.3387
-81.123	9808.09	-27.246
-81.078	9318.64	-27.156
-81.0775	8557.8	-27.1551
-80.9214	6801	-26.8429
-80.4857	8556.92	-25.9714
-80.4469	9834.96	-25.8937
-80.4393	8611.67	-25.8786
-80.3499	10966.2	-25.6997
-80.1989	9485.13	-25.3977
-80.1639	9296.94	-25.3278
-80.0646	8845.18	-25.1292
-79.9814	8380.76	-24.9628
-79.954	6721.04	-24.908
-79.9127	5548.65	-24.8255
-79.8788	3876.96	-24.7576
-79.6759	3358.81	-24.3517
-79.542	4443.49	-24.084
-79.5127	4961.31	-24.0255
-79.3225	9778.47	-23.6451
-79.2817	12534.7	-23.5634
-79.1853	14601.1	-23.3707
-79.1084	15789.4	-23.2169
-79.0876	16034.8	-23.1752
-78.9383	10079.1	-22.8765
-78.7914	5472.24	-22.5828
-78.7193	3597.58	-22.4386
-78.6793	2461.59	-22.3587
-78.5789	992.932	-22.1578
-78.5012	4234.9	-22.0023
-78.4993	4319.41	-21.9987
-78.4283	7977.12	-21.8566
-78.4257	8122	-21.8515
-78.3278	9978.28	-21.6557
-78.1903	13996.6	-21.3807
-78.0438	21693.1	-21.0877
-77.8408	16161.1	-20.6816
-77.7383	13440.9	-20.4766
-77.5102	7571.34	-20.0204
-77.5071	7494.75	-20.0143
-77.4848	6942.81	-19.9696
-77.4516	6400.23	-19.9032
-77.0299	6373.46	-19.0598
-76.9826	6280.96	-18.9653
-76.9653	8003.66	-18.9306
-76.9216	9592.8	-18.8432
-76.8728	9148.05	-18.7455
-76.8691	10502.3	-18.7382
-76.8665	10477.2	-18.733
-76.8346	8691.46	-18.6691
-76.5127	7004.06	-18.0254
-76.3961	6399.05	-17.7923
-76.3656	6241.54	-17.7313
-76.3557	6193.35	-17.7114
-76.1192	6372.18	-17.2385
-76.1045	6509.41	-17.209
-75.8514	7888.06	-16.7029
-75.7381	4976.56	-16.4763
-75.7246	4675.61	-16.4492
-75.6921	4007.28	-16.3841
-75.6498	3292.8	-16.2996
-75.6373	2390.03	-16.2746
-75.4038	1683.56	-15.8077
-75.327	1452.15	-15.654
-75.2274	4214.33	-15.4548
-75.1352	5716.47	-15.2704
-75.0417	6772.01	-15.0834
-74.9235	7765.73	-14.8469
-74.9027	7863.02	-14.8055
-74.78	8434.66	-14.56
-74.7667	8611.33	-14.5335
-74.7585	8327.09	-14.517
-74.7519	8429.25	-14.5037
-74.6992	10437.5	-14.3983
-74.6818	10068.7	-14.3636
-74.6613	8486.08	-14.3225
-74.6112	10003.9	-14.2225
-74.4699	12931.4	-13.9399
-74.4668	12927.2	-13.9335
-74.4458	12881.6	-13.8916
-74.2316	11367.4	-13.4632
-74.1783	11180	-13.3566
-74.1213	8968.15	-13.2427
-74.0617	6860.33	-13.1233
-74.0327	5960.6	-13.0654
-74.0146	6451.04	-13.0291
-73.9306	5675.12	-12.8612
-73.8833	6262.63	-12.7666
-73.844	7084.64	-12.6881
-73.8385	7217	-12.677
-73.7192	9012.73	-12.4384
-73.4563	9095.47	-11.9126
-73.4351	9518.38	-11.8703
-73.4339	9543.06	-11.8677
-73.4261	9691.12	-11.8522
-73.4166	9866.05	-11.8333
-73.412	13167.2	-11.8239
-73.3943	12916.6	-11.7885
-73.1899	12506.1	-11.3798
-73.1372	15795.7	-11.2744
-73.0851	15415.1	-11.1701
-73.0796	22000.7	-11.1591
-72.993	21504.4	-10.9859
-72.7023	21341.7	-10.4046
-72.6895	20994.6	-10.3791
-72.6362	21968	-10.2723
-72.6082	26826	-10.2164
-72.5657	25926	-10.1314
-72.318	14718.3	-9.63591
-72.2824	14632	-9.56487
-72.1848	20192.2	-9.36958
-72.1478	31562.6	-9.29562
-71.8081	33250.7	-8.61624
-71.7566	30082.7	-8.51316
-71.5754	15837.6	-8.15082
-71.3327	4043.53	-7.66542
-71.2511	3798.64	-7.50227
-71.239	3891.05	-7.47796
-71.1671	2533.52	-7.33411
-70.6398	3754.61	-6.27955
-70.5765	4590.58	-6.153
-70.469	1498.16	-5.93796
-70.4034	1382.6	-5.80673
-69.9703	943.46	-4.94067
-69.9606	994.154	-4.92113
-69.9553	1021.95	-4.91062
-69.909	1283.91	-4.81802
-69.5436	6215.65	-4.08716
-69.5027	7348.06	-4.00538
-69.3819	11681.3	-3.76375
-69.3817	12122.3	-3.7635
-69.3816	12121.1	-3.76311
-69.38	12021.6	-3.7601
-69.2003	6702.46	-3.40067
-69.1878	5857.79	-3.37561
-68.8019	3539.68	-2.60387
-68.4826	6617.93	-1.96523
-68.1628	12022.1	-1.32557
-67.9701	12350.3	-0.940177
-67.7444	30284.6	-0.488749
-67.6652	21665.1	-0.330434
-67.5095	19354.4	-0.0189542
-67.3643	19825.9	0.271306
-67.2164	13400	0.567175
-66.9938	9394.29	1.01232
-66.9824	9216.53	1.03525
-66.97	9028.96	1.05997
-66.7663	9249.41	1.46731
-66.6002	6674.08	1.79956
-66.5412	6286.2	1.91758
-66.3977	4975.51	2.20469
-66.3163	4286.15	2.36732
-66.2293	4309.53	2.54144
-66.1358	9172.58	2.72832
-65.9128	13804.7	3.17435
-65.8727	11698.1	3.25456
-65.5778	6985.56	3.84433
-65.5222	9622.91	3.95556
-65.4963	11099	4.00732
-65.3871	14715.1	4.22571
-65.3731	14896.5	4.25387
-65.314	17572.2	4.37209
-65.2066	15775.1	4.58689
-65.0079	16529.3	4.9843
-65.0075	16517	4.98491
-65.0067	16483.8	4.98659
-64.8598	12711.2	5.28045
-64.8199	12344.8	5.36023
-64.613	16110.7	5.77407
-64.3479	15866.3	6.30426
-64.3222	16676.8	6.35554
-64.2611	19040.6	6.47779
-64.1851	23002.3	6.62974
-64.1624	27885.8	6.67526
-63.9756	16306.5	7.04877
-63.8915	12247.3	7.21698
-63.7463	10132.3	7.50746
-63.6611	12731.5	7.67777
-63.5853	8971.54	7.82933
-63.5235	12155.2	7.95309
-63.4208	17167.6	8.15837
-63.3677	17785.1	8.26452
-63.3488	24025.6	8.30237
-63.3142	21250.4	8.37151
-63.0981	18352.8	8.80387
-63.0211	19367.3	8.95781
-62.8455	25707.2	9.30894
-62.8274	26869.2	9.34522
-62.7588	32224	9.48235
-62.7225	35666.1	9.55509
-62.7016	48563	9.59678
-62.7012	48598.3	9.59752
-62.6955	49157.2	9.609
-62.69	56152.1	9.62005
-62.688	55884.4	9.6239
-62.6314	48292.9	9.73721
-62.6125	45877	9.77505
-62.5782	40864	9.84356
-62.3744	25065.9	10.2512
-62.2822	23787.4	10.4357
-62.136	24757.9	10.728
-62.0375	15546.7	10.9249
-61.9808	9960.05	11.0385
-61.8282	2279.1	11.3436
-61.7583	4085.38	11.4834
-61.6443	6882.09	11.7113
-61.6229	7559.49	11.7542
-61.4991	14777.5	12.0019
-61.3596	28697.1	12.2809
-61.3437	30565.6	12.3127
-61.265	40484.8	12.47
-61.152	53742.8	12.6961
-61.1483	54924.9	12.7033
-60.8973	35730.4	13.2054
-60.8935	38350.9	13.213
-60.7464	32494.9	13.5073
-60.64	30725.5	13.72
-60.5558	22288.1	13.8883
-60.2672	19840.4	14.4656
-60.0501	25519.5	14.8998
-60.015	10822	14.97
-59.7692	10567.3	15.4617
-59.6586	11133.9	15.6828
-59.5127	12167.6	15.9746
-59.2544	12238.7	16.4912
-59.2276	12731.3	16.5447
-59.2173	12875.5	16.5655
-58.765	29720.5	17.47

## Sheet: Fig11
% Model	HIFU 6 (half size with result) final 2 in in smaller time steps.mph			% Model	HIFU 6 (half size with result) final 2 in in smaller time steps.mph			% Model	HIFU 6 (half size with result) final 2 in in smaller time steps.mph
% Version	COMSOL 5.6.0.401			% Version	COMSOL 5.6.0.401			% Version	COMSOL 5.6.0.401
% Date	Jun 9 2022, 14:47			% Date	Jun 9 2022, 14:48			% Date	Jun 9 2022, 14:48
% Dimension	1			% Dimension	1			% Dimension	1
% Nodes	795			% Nodes	500			% Nodes	664
% Expressions	1			% Expressions	1			% Expressions	1
% Description	Line graph			% Description	Line graph			% Description	Line graph
% cln1x	Height			% cln1x	Height			% cln1x	Height
-135	NaN	-135		-85.5	NaN	-85.5		-65	NaN	-65
-134.442	NaN	-133.885		-85.1204	NaN	-84.7408		-64.7661	NaN	-64.5323
-134.152	NaN	-133.305		-84.8136	NaN	-84.1272		-64.5875	NaN	-64.175
-134.145	NaN	-133.29		-84.5719	NaN	-83.6439		-64.4509	NaN	-63.9018
-134.131	NaN	-133.262		-84.5396	NaN	-83.5793		-64.4021	NaN	-63.8042
-133.885	NaN	-132.769		-84.4882	NaN	-83.4763		-64.3821	NaN	-63.7642
-133.443	NaN	-131.887		-84.4858	NaN	-83.4717		-64.339	NaN	-63.678
-133.436	NaN	-131.871		-84.1262	NaN	-82.7525		-63.9469	NaN	-62.8938
-133.369	NaN	-131.739		-83.5475	NaN	-81.595		-63.8427	NaN	-62.6854
-133.327	NaN	-131.654		-82.8507	NaN	-80.2015		-63.7393	NaN	-62.4785
-133.325	NaN	-131.649		-82.8507	NaN	-80.2014		-63.393	NaN	-61.786
-133.272	NaN	-131.544		-82.8505	NaN	-80.2011		-63.2707	NaN	-61.5413
-133.244	NaN	-131.487		-82.5184	NaN	-79.5368		-62.9116	NaN	-60.8231
-133.224	NaN	-131.448		-82.4069	NaN	-79.3138		-62.7934	NaN	-60.5869
-132.818	NaN	-130.637		-81.6406	NaN	-77.7812		-62.7012	NaN	-60.4024
-132.741	NaN	-130.482		-81.5396	NaN	-77.5791		-62.6888	NaN	-60.3775
-132.693	NaN	-130.386		-81.4793	NaN	-77.4586		-62.6551	NaN	-60.3103
-132.431	NaN	-129.862		-81.4364	NaN	-77.3729		-62.5857	NaN	-60.1713
-132.149	NaN	-129.298		-81.0534	NaN	-76.6069		-62.5787	NaN	-60.1573
-132.044	NaN	-129.087		-80.3504	NaN	-75.2008		-62.4561	NaN	-59.9122
-131.937	NaN	-128.873		-80.2904	NaN	-75.0809		-62.1582	NaN	-59.3165
-131.414	NaN	-127.828		-80.1885	NaN	-74.8771		-62.0028	NaN	-59.0057
-131.261	NaN	-127.523		-79.3741	NaN	-73.2482		-61.852	NaN	-58.704
-131.245	NaN	-127.491		-79.3704	NaN	-73.2408		-61.8279	NaN	-58.6558
-131.226	NaN	-127.453		-79.3691	NaN	-73.2382		-61.6091	NaN	-58.2182
-131.104	NaN	-127.207		-78.9029	NaN	-72.3058		-61.1426	NaN	-57.2853
-130.924	NaN	-126.847		-78.8521	NaN	-72.2042		-60.8701	NaN	-56.7402
-130.839	NaN	-126.678		-78.4811	NaN	-71.4622		-60.8556	NaN	-56.7111
-130.789	NaN	-126.578		-78.2299	NaN	-70.9598		-60.8402	NaN	-56.6805
-130.683	NaN	-126.366		-78.0357	NaN	-70.5714		-60.699	NaN	-56.398
-130.408	NaN	-125.816		-77.6735	NaN	-69.8469		-60.6675	NaN	-56.3349
-130.318	NaN	-125.636		-77.5623	NaN	-69.6247		-60.5707	NaN	-56.1414
-130.256	NaN	-125.512		-77.3069	NaN	-69.1138		-60.4808	NaN	-55.9617
-130.206	NaN	-125.411		-77.0906	NaN	-68.6812		-60.0656	NaN	-55.1311
-130.171	NaN	-125.342		-76.6019	NaN	-67.7038		-59.7802	NaN	-54.5603
-129.925	NaN	-124.849		-76.5066	NaN	-67.5132		-59.6247	NaN	-54.2493
-129.712	NaN	-124.424		-76.2607	NaN	-67.0214		-59.5022	NaN	-54.0043
-129.493	NaN	-123.986		-76.1958	NaN	-66.8916		-59.0385	NaN	-53.077
-129.3	NaN	-123.6		-76.1437	NaN	-66.7874		-58.9658	NaN	-52.9316
-129.215	NaN	-123.429		-75.3638	NaN	-65.2275		-58.9416	NaN	-52.8832
-128.984	NaN	-122.967		-75.3043	NaN	-65.1086		-58.3465	NaN	-51.693
-128.854	NaN	-122.709		-75.2471	NaN	-64.9943		-58.3382	NaN	-51.6763
-128.811	NaN	-122.622		-74.9067	NaN	-64.3134		-58.2248	NaN	-51.4495
-128.644	NaN	-122.287		-74.8468	NaN	-64.1935		-58.1916	NaN	-51.3832
-128.471	NaN	-121.943		-74.309	NaN	-63.118		-58.1631	NaN	-51.3261
-128.285	NaN	-121.569		-73.8501	NaN	-62.2003		-58.0301	NaN	-51.0601
-128.265	NaN	-121.529		-73.4851	NaN	-61.4701		-57.8884	NaN	-50.7768
-128.255	NaN	-121.51		-73.421	NaN	-61.342		-57.4416	NaN	-49.8832
-128.159	NaN	-121.318		-73.2401	NaN	-60.9802		-57.2134	NaN	-49.4268
-128.055	36.9672	-121.11		-72.5473	NaN	-59.5945		-57.1037	NaN	-49.2073
-127.98	37.0188	-120.96		-72.4825	NaN	-59.4651		-57.0122	NaN	-49.0245
-127.899	37.0729	-120.797		-72.3762	NaN	-59.2524		-56.9786	NaN	-48.9573
-127.769	37.1554	-120.539		-72.278	NaN	-59.0559		-56.9044	NaN	-48.8087
-127.234	37.4367	-119.467		-72.1629	NaN	-58.8258		-56.82	NaN	-48.64
-127.148	37.4768	-119.296		-72.1527	NaN	-58.8055		-56.7807	NaN	-48.5614
-126.86	37.6011	-118.72		-72.1433	NaN	-58.7866		-56.5282	NaN	-48.0564
-126.772	37.6359	-118.543		-72.029	NaN	-58.558		-56.43	NaN	-47.8599
-126.335	37.7264	-117.67		-71.3007	NaN	-57.1015		-56.218	NaN	-47.436
-125.908	37.7534	-116.816		-70.9768	NaN	-56.4535		-56.0082	NaN	-47.0164
-125.836	37.7519	-116.672		-70.9117	NaN	-56.3234		-55.9175	NaN	-46.8349
-125.695	37.7198	-116.389		-70.5971	NaN	-55.6941		-55.8483	NaN	-46.6966
-125.632	37.7063	-116.263		-69.8378	NaN	-54.1755		-55.677	NaN	-46.354
-125.569	37.6993	-116.138		-69.8168	NaN	-54.1336		-55.6333	NaN	-46.2666
-125.191	37.6752	-115.382		-69.6537	NaN	-53.8075		-55.6169	NaN	-46.2337
-125.082	37.6741	-115.164		-69.0761	NaN	-52.6521		-55.2666	NaN	-45.5332
-125.08	37.6741	-115.16		-68.9159	NaN	-52.3318		-55.1548	NaN	-45.3096
-124.961	37.6761	-114.922		-68.7342	NaN	-51.9683		-54.9156	NaN	-44.8312
-124.632	37.698	-114.263		-68.0801	NaN	-50.6602		-54.8654	NaN	-44.7307
-124.601	37.7013	-114.202		-68.0138	NaN	-50.5276		-54.7116	NaN	-44.4231
-124.528	37.7099	-114.056		-67.9549	NaN	-50.4097		-54.4677	NaN	-43.9355
-124.465	37.7183	-113.93		-67.9377	NaN	-50.3754		-54.4117	NaN	-43.8234
-124.092	37.8286	-113.183		-67.8895	NaN	-50.2791		-54.3479	NaN	-43.6957
-123.718	37.9323	-112.436		-67.8035	NaN	-50.107		-53.9636	NaN	-42.9271
-123.69	37.9396	-112.381		-67.498	NaN	-49.4959		-53.7435	NaN	-42.487
-123.572	37.9709	-112.145		-67.2632	36.2733	-49.0263		-53.5812	NaN	-42.1624
-123.565	37.973	-112.129		-67.1735	36.3217	-48.8471		-53.4636	NaN	-41.9272
-123.244	38.1067	-111.489		-66.7513	36.5337	-48.0027		-53.431	NaN	-41.8619
-123.111	38.1575	-111.221		-66.6533	36.579	-47.8066		-53.0833	NaN	-41.1666
-123.082	38.168	-111.164		-66.5774	36.6131	-47.6548		-52.9211	NaN	-40.8422
-122.876	38.2393	-110.751		-66.463	36.6629	-47.4259		-52.8297	NaN	-40.6595
-122.647	38.3101	-110.294		-66.0916	36.8105	-46.6832		-52.7091	NaN	-40.4182
-122.566	38.3329	-110.132		-65.6566	36.956	-45.8133		-52.6762	NaN	-40.3524
-122.473	38.357	-109.947		-65.5609	36.9839	-45.6219		-52.6434	NaN	-40.2868
-122.395	38.3774	-109.789		-65.2305	37.0699	-44.961		-52.4127	NaN	-39.8253
-122.014	38.474	-109.028		-64.9816	37.1243	-44.4633		-52.2083	NaN	-39.4165
-121.937	38.4929	-108.875		-64.7914	37.1395	-44.0828		-52.1609	NaN	-39.3218
-121.521	38.5939	-108.041		-64.6894	37.1471	-43.8789		-51.9415	NaN	-38.883
-121.468	38.6062	-107.937		-64.268	37.1727	-43.0361		-51.6751	NaN	-38.3501
-121.353	38.6332	-107.707		-64.2514	37.1734	-43.0028		-51.5979	NaN	-38.1958
-121.328	38.6392	-107.656		-64.2002	37.1755	-42.9003		-51.3915	NaN	-37.783
-121.292	38.6475	-107.584		-64.109	37.1791	-42.7179		-51.3301	NaN	-37.6602
-121.019	38.7013	-107.039		-64.0143	37.1825	-42.5287		-51.0654	NaN	-37.1309
-120.832	38.7374	-106.664		-63.8929	37.1864	-42.2857		-51.0232	36.3055	-37.0465
-120.356	38.826	-105.711		-63.2814	37.1977	-41.0627		-50.703	36.4668	-36.406
-120.294	38.8371	-105.587		-63.072	37.2002	-40.6439		-50.4567	36.5913	-35.9134
-120.231	38.8484	-105.462		-62.9651	37.198	-40.4302		-50.1461	36.7257	-35.2922
-120.08	38.8748	-105.16		-62.7027	37.193	-39.9053		-49.9248	36.8062	-34.8496
-119.939	38.8991	-104.877		-62.4818	37.1893	-39.4636		-49.8938	36.8165	-34.7875
-119.646	38.8946	-104.292		-62.1426	37.1845	-38.7853		-49.5554	36.9123	-34.1108
-119.311	38.8719	-103.623		-61.9382	37.181	-38.3764		-49.5366	36.917	-34.0732
-119.288	38.8697	-103.576		-61.7825	37.1776	-38.065		-49.3332	36.9653	-33.6665
-119.26	38.8668	-103.521		-61.6728	37.1757	-37.8456		-49.1877	36.997	-33.3755
-119.213	38.8617	-103.426		-61.5139	37.1723	-37.5277		-48.9818	37.0375	-32.9637
-118.837	38.8179	-102.674		-61.3008	37.1666	-37.1016		-48.8375	37.063	-32.6749
-118.703	38.8148	-102.405		-61.0748	37.1594	-36.6496		-48.761	37.0755	-32.522
-118.459	38.8177	-101.917		-60.9635	37.1547	-36.4269		-48.7406	37.0788	-32.4812
-118.448	38.8181	-101.896		-60.8068	37.1477	-36.1136		-48.655	37.0798	-32.3099
-118.424	38.8191	-101.847		-60.7966	37.1472	-36.0933		-48.6443	37.08	-32.2886
-118.016	38.9041	-101.032		-60.7723	37.1465	-36.0445		-48.5105	37.0818	-32.0209
-117.736	38.9999	-100.471		-60.7592	37.1461	-36.0183		-48.4641	37.0825	-31.9282
-117.728	39.0028	-100.457		-60.0979	37.1276	-34.6958		-48.4534	37.0827	-31.9068
-117.722	39.0046	-100.445		-59.8809	37.1218	-34.2618		-48.0798	37.0894	-31.1596
-117.711	39.0079	-100.422		-59.8494	37.121	-34.1989		-47.7025	37.0982	-30.405
-117.495	39.0933	-99.9902		-59.6362	37.1207	-33.7725		-47.6969	37.0983	-30.3939
-117.401	39.1425	-99.8011		-59.2932	37.1218	-33.0863		-47.5676	37.1018	-30.1351
-117.267	39.2648	-99.5331		-59.0023	37.1229	-32.5047		-47.419	37.1061	-29.8379
-117.108	39.4193	-99.2154		-58.9058	37.1249	-32.3117		-47.1382	37.1149	-29.2763
-117.099	39.428	-99.1981		-58.8821	37.1254	-32.2641		-47.1238	37.1152	-29.2475
-117.035	39.4933	-99.0702		-58.863	37.1257	-32.226		-47.0958	37.1157	-29.1916
-116.994	39.5357	-98.9888		-58.7055	37.129	-31.911		-46.7208	37.1179	-28.4416
-116.766	39.7864	-98.5313		-58.3008	37.1427	-31.1016		-46.6814	37.1196	-28.3629
-116.492	40.1138	-97.9847		-57.8512	37.1667	-30.2023		-46.1906	37.1343	-27.3811
-116.487	40.1199	-97.9749		-57.7609	37.1727	-30.0218		-46.1307	37.1353	-27.2614
-116.417	40.2094	-97.8338		-57.6957	37.1772	-29.8914		-46.112	37.1357	-27.224
-116.415	40.2114	-97.8307		-57.5465	37.1903	-29.593		-45.9949	37.1378	-26.9898
-116.396	40.2362	-97.7922		-57.4986	37.1942	-29.4973		-45.9682	37.1383	-26.9364
-116.393	40.2388	-97.7856		-57.308	37.209	-29.116		-45.7876	37.1414	-26.5752
-116.353	40.272	-97.7058		-57.2314	37.2133	-28.9628		-45.4266	37.1476	-25.8532
-116.214	40.4126	-97.4277		-57.0873	37.2205	-28.6745		-45.4118	37.1479	-25.8236
-116.022	40.6701	-97.0449		-56.9822	37.2248	-28.4644		-45.3275	37.1493	-25.6549
-115.963	40.7653	-96.9258		-56.5863	37.2343	-27.6726		-45.0698	37.1537	-25.1395
-115.66	41.3609	-96.3193		-56.5767	37.2343	-27.6533		-45.049	37.1541	-25.0979
-115.425	41.9503	-95.8492		-56.4913	37.2309	-27.4826		-44.916	37.1561	-24.832
-115.41	41.9897	-95.8206		-56.0158	37.2145	-26.5316		-44.7703	37.1583	-24.5406
-114.939	43.5199	-94.8786		-55.876	37.2112	-26.252		-44.6696	37.1596	-24.3392
-114.938	43.5229	-94.877		-55.8392	37.2104	-26.1783		-44.5977	37.1599	-24.1954
-114.923	43.58	-94.8465		-55.7064	37.2079	-25.9129		-44.2933	37.1624	-23.5866
-114.922	43.5835	-94.8446		-55.3734	37.2038	-25.2469		-43.9659	37.1673	-22.9319
-114.906	43.646	-94.8115		-55.2927	37.2032	-25.0854		-43.8957	37.1686	-22.7914
-114.577	45.1209	-94.1549		-55.213	37.2022	-24.926		-43.8724	37.1691	-22.7448
-114.356	46.3827	-93.7111		-55.0941	37.202	-24.6882		-43.8099	37.1704	-22.6198
-114.29	46.7858	-93.5793		-54.9862	37.2031	-24.4723		-43.7136	37.1726	-22.4273
-114.223	47.054	-93.4465		-54.8738	37.2063	-24.2476		-43.6648	37.1738	-22.3296
-114.024	48.0556	-93.0474		-54.5418	37.2147	-23.5835		-43.5523	37.1795	-22.1046
-114.024	48.0557	-93.0474		-54.4412	37.217	-23.3824		-42.9843	37.2185	-20.9686
-114.024	48.0562	-93.0472		-54.3858	37.218	-23.2715		-42.9562	37.2209	-20.9123
-113.887	48.9309	-92.7745		-54.2865	37.2196	-23.0729		-42.9433	37.222	-20.8867
-113.876	49.0071	-92.7521		-54.2646	37.2199	-23.0292		-42.8492	37.2313	-20.6983
-113.843	49.2363	-92.6861		-54.259	37.2199	-23.018		-42.5104	37.2688	-20.0207
-113.483	52.1277	-91.965		-54.0927	37.226	-22.6853		-42.4674	37.2747	-19.9348
-113.434	52.5718	-91.8679		-53.5553	37.2412	-21.6105		-42.3175	37.2953	-19.635
-113.418	52.7198	-91.8361		-53.3492	37.2454	-21.1985		-42.1736	37.3152	-19.3472
-113.282	54.0396	-91.565		-52.9976	37.2502	-20.4951		-42.1657	37.3163	-19.3314
-113.063	56.3866	-91.1266		-52.9422	37.2508	-20.3845		-41.9598	37.3451	-18.9196
-113.022	56.8678	-91.043		-52.8228	37.2517	-20.1456		-41.682	37.3845	-18.364
-112.959	57.6052	-90.9179		-52.5766	37.2528	-19.6532		-41.6752	37.3853	-18.3505
-112.942	57.9191	-90.8836		-52.3932	37.2527	-19.2864		-41.6163	37.392	-18.2326
-112.925	58.2255	-90.8504		-52.2763	37.2517	-19.0527		-41.4755	37.4082	-17.951
-112.766	61.3731	-90.5318		-52.24	37.2526	-18.98		-41.465	37.4095	-17.9299
-112.538	63.8128	-90.0757		-52.1761	37.2541	-18.8521		-41.4009	37.4173	-17.8018
-112.515	64.0685	-90.03		-51.9054	37.2554	-18.3108		-41.0694	37.4607	-17.1388
-112.454	64.7581	-89.9087		-51.5745	37.2527	-17.649		-41.0327	37.4658	-17.0654
-112.409	65.2892	-89.8171		-51.5009	37.2494	-17.5017		-40.9848	37.474	-16.9695
-112.365	65.8047	-89.7295		-51.4994	37.2493	-17.4989		-40.9602	37.4781	-16.9204
-112.344	66.0522	-89.6878		-50.9198	37.2432	-16.3396		-40.639	37.4986	-16.278
-112.019	70.1458	-89.0378		-50.6337	37.2581	-15.7673		-40.5196	37.5082	-16.0392
-112.004	70.3439	-89.008		-50.6157	37.2593	-15.7314		-40.4232	37.5168	-15.8464
-111.977	70.7023	-88.9544		-50.4845	37.2687	-15.4691		-40.3845	37.5204	-15.769
-111.954	71.0109	-88.9085		-50.2755	37.2766	-15.0509		-40.3813	37.5207	-15.7625
-111.935	71.2779	-88.8691		-50.0328	37.3002	-14.5656		-40.3616	37.5226	-15.7231
-111.922	71.4495	-88.8439		-49.6732	37.3637	-13.8463		-40.3412	37.5246	-15.6824
-111.5	77.5651	-88		-49.383	37.4313	-13.266		-39.8577	37.5517	-14.7155
-111.135	75.8423	-87.2697		-49.2708	37.4614	-13.0415		-39.8124	37.5516	-14.6247
-111.103	75.7525	-87.2056		-49.061	37.5236	-12.622		-39.7914	37.5517	-14.5828
-111.035	75.5959	-87.0708		-48.5285	37.7179	-11.5571		-39.7882	37.5517	-14.5764
-110.914	75.4243	-86.8275		-48.0071	37.9485	-10.5141		-39.785	37.5517	-14.57
-110.848	75.391	-86.6959		-48.007	37.9485	-10.5139		-39.7618	37.5518	-14.5235
-110.77	75.4057	-86.5394		-48.0068	37.9486	-10.5137		-39.6099	37.5542	-14.2197
-110.67	75.5099	-86.3402		-48.0063	37.9489	-10.5125		-39.5006	37.5574	-14.0013
-110.571	75.709	-86.1416		-47.7287	38.1012	-9.95734		-39.458	37.559	-13.9161
-110.405	76.2553	-85.8091		-47.6773	38.1312	-9.85466		-39.2523	37.5695	-13.5045
-110.339	76.1746	-85.6787		-47.4275	38.2706	-9.35495		-39.2164	37.5718	-13.4329
-110.332	76.1661	-85.6639		-47.3661	38.3135	-9.23216		-39.2122	37.5718	-13.4244
-110.311	76.1427	-85.6222		-47.3348	38.3366	-9.16953		-39.1875	37.5729	-13.3751
-110.252	76.0825	-85.505		-47.3329	38.3381	-9.16578		-39.1821	37.5731	-13.3642
-110.224	76.0559	-85.4476		-47.2414	38.4086	-8.98288		-39.0193	37.5783	-13.0386
-110.194	75.8182	-85.3881		-46.6925	38.9044	-7.88503		-38.9949	37.579	-12.9899
-109.91	74.1925	-84.8199		-46.6273	38.9875	-7.7546		-38.9632	37.5799	-12.9264
-109.907	74.1828	-84.8146		-46.5728	39.0667	-7.64563		-38.732	37.5865	-12.464
-109.902	74.1638	-84.804		-46.517	39.157	-7.53405		-38.6684	37.5881	-12.3368
-109.901	74.1596	-84.8016		-46.374	39.4141	-7.24798		-38.6317	37.5891	-12.2634
-109.897	74.1461	-84.7939		-46.328	39.5046	-7.15591		-38.5135	37.592	-12.027
-109.704	73.7447	-84.4089		-46.0821	40.0527	-6.66414		-38.3284	37.5831	-11.6569
-109.565	73.5477	-84.1308		-46.0101	40.251	-6.52018		-38.3108	37.5821	-11.6215
-109.499	73.5086	-83.9974		-45.9791	40.3447	-6.45827		-38.2647	37.5794	-11.5294
-109.491	73.5064	-83.9816		-45.9417	40.4574	-6.38333		-38.1436	37.5715	-11.2873
-109.412	73.1449	-83.8238		-45.8359	40.8471	-6.17181		-38.0673	37.566	-11.1346
-109.41	73.135	-83.8191		-45.6851	41.5846	-5.87011		-38.0659	37.5659	-11.1317
-109.373	72.9866	-83.7468		-45.6157	41.9946	-5.73145		-38.0633	37.5657	-11.1267
-109.272	72.6276	-83.5449		-45.25	44.8856	-5		-38.0563	37.5652	-11.1126
-109.128	72.2554	-83.2564		-44.7622	47.9848	-4.02447		-37.9895	37.5599	-10.979
-109.037	72.1055	-83.0736		-44.5992	49.5561	-3.69836		-37.944	37.5592	-10.888
-108.916	71.9114	-82.8325		-44.464	51.0514	-3.42793		-37.841	37.557	-10.682
-108.884	71.8833	-82.7674		-44.3803	52.061	-3.26068		-37.7888	37.5556	-10.5776
-108.764	72.4151	-82.5286		-44.2842	53.2995	-3.06848		-37.7612	37.5547	-10.5225
-108.754	72.4708	-82.5087		-44.2595	53.6315	-3.01902		-37.6856	37.5521	-10.3711
-108.711	72.7366	-82.4213		-44.2428	53.8691	-2.98558		-37.5878	37.5479	-10.1757
-108.432	74.671	-81.8644		-44.2371	53.9504	-2.97422		-37.5374	37.5455	-10.0748
-108.399	74.992	-81.7984		-44.163	55.04	-2.826		-37.5106	37.5441	-10.0212
-108.386	74.8976	-81.7723		-44.1247	55.6239	-2.74937		-37.2543	37.5277	-9.50866
-108.283	74.2771	-81.5651		-44.0813	56.3015	-2.66268		-37.226	37.5245	-9.45202
-108.165	73.8532	-81.3292		-44.0403	56.9597	-2.58058		-37.1668	37.5175	-9.33352
-108.099	73.7474	-81.1977		-43.9826	57.8369	-2.4653		-37.05	37.503	-9.1
-107.952	73.8485	-80.9038		-43.7885	60.9476	-2.07708		-36.9181	37.4878	-8.8361
-107.942	73.873	-80.8833		-43.5103	65.5908	-1.52053		-36.8201	37.477	-8.64025
-107.839	73.9967	-80.6776		-43.5075	65.6314	-1.51497		-36.7718	37.4749	-8.54368
-107.82	74.0504	-80.6399		-43.5069	65.6405	-1.51371		-36.6911	37.4715	-8.38229
-107.8	74.1117	-80.5993		-42.9307	71.4964	-0.361466		-36.6132	37.4742	-8.22631
-107.667	74.601	-80.3347		-42.9185	71.5484	-0.336976		-36.4771	37.471	-7.95419
-107.608	74.8686	-80.2169		-42.7768	72.0067	-0.0536253		-36.3724	37.4706	-7.74482
-107.534	75.2494	-80.0687		-42.7615	72.0406	-0.0229288		-36.137	37.475	-7.27399
-107.482	75.0857	-79.9639		-42.4409	70.9067	0.618285		-36.128	37.4753	-7.25605
-107.345	74.8333	-79.6903		-42.2273	69.1482	1.04543		-36.0917	37.4767	-7.18349
-107.278	74.802	-79.556		-42.2107	68.9782	1.07858		-35.9357	37.4846	-6.8714
-107.19	74.8537	-79.3791		-42.1196	67.9574	1.2608		-35.9229	37.4854	-6.84584
-107.007	75.2951	-79.0139		-42.0359	66.8913	1.42815		-35.86	37.4897	-6.71991
-106.991	75.3552	-78.9819		-42.015	66.5949	1.47007		-35.6857	37.5041	-6.37134
-106.923	75.6513	-78.8452		-41.6696	60.7672	2.16075		-35.5554	37.5176	-6.11079
-106.889	75.8199	-78.778		-41.6086	59.5578	2.28278		-35.4734	37.5273	-5.94686
-106.845	76.065	-78.6896		-41.5557	58.5757	2.3886		-35.3626	37.5331	-5.72514
-106.5	78.883	-78		-41.4297	56.5908	2.64053		-35.1498	37.5421	-5.2996
-106.238	77.7251	-77.4761		-41.3298	55.09	2.84033		-35.079	37.5445	-5.15807
-106.222	77.6431	-77.4442		-41.3067	54.7524	2.8865		-35.0032	37.5466	-5.00637
-106.018	76.4712	-77.035		-41.2925	54.5454	2.91505		-34.9018	37.5489	-4.80358
-105.998	76.3498	-76.9965		-41.2435	53.8151	3.01303		-34.8539	37.5491	-4.70777
-105.976	76.2074	-76.9522		-41.0369	51.007	3.42626		-34.6323	37.5501	-4.26454
-105.944	75.9982	-76.8885		-40.9209	49.623	3.65829		-34.5708	37.5505	-4.14163
-105.927	75.8824	-76.8539		-40.8545	48.894	3.79097		-34.4646	37.555	-3.92929
-105.845	75.3109	-76.6895		-40.7712	48.0429	3.95753		-34.1815	37.5745	-3.36291
-105.714	74.3298	-76.4283		-40.25	44.339	5		-34.087	37.5835	-3.17393
-105.642	73.4386	-76.2834		-39.8225	41.0366	5.85499		-34.0497	37.5874	-3.09949
-105.481	70.8225	-75.9629		-39.7282	40.5461	6.04359		-34.0156	37.5903	-3.03115
-105.404	69.6653	-75.8082		-39.6106	40.0552	6.27871		-33.9413	37.5971	-2.88251
-105.335	68.6884	-75.6698		-39.5477	39.8473	6.40462		-33.8915	37.6018	-2.78307
-105.16	66.4681	-75.3205		-39.395	39.5024	6.70999		-33.6209	37.6294	-2.24187
-105.095	65.7268	-75.1897		-39.328	39.3548	6.84407		-33.4275	37.6554	-1.85509
-105.031	65.0519	-75.0622		-39.2059	39.1069	7.08825		-33.2188	37.6957	-1.43753
-104.826	63.2016	-74.6529		-39.1466	38.9963	7.20679		-33.0761	37.7305	-1.15228
-104.787	62.8106	-74.5731		-39.0876	38.8925	7.32487		-32.9693	37.7605	-0.938618
-104.724	61.9249	-74.4475		-38.9811	38.7217	7.53776		-32.8303	37.8044	-0.660524
-104.538	59.2659	-74.0766		-38.9615	38.6927	7.57698		-32.6001	37.8897	-0.200112
-104.344	56.8163	-73.688		-38.9222	38.6367	7.6556		-32.4124	37.9705	0.175243
-104.279	56.0784	-73.5588		-38.882	38.5827	7.73601		-32.3735	37.9893	0.25295
-104.237	55.6176	-73.4746		-38.7611	38.4365	7.97783		-32.2841	38.0343	0.431705
-103.883	52.3796	-72.7654		-38.7154	38.3862	8.06912		-32.2735	38.0398	0.453053
-103.848	52.1131	-72.6967		-38.2655	38.0368	8.96896		-32.0279	38.1955	0.944201
-103.702	51.0283	-72.4047		-38.0009	37.8723	9.49822		-32.0276	38.1956	0.944843
-103.646	50.6339	-72.293		-37.9808	37.8617	9.53844		-32.0271	38.1959	0.945763
-103.607	50.3192	-72.2142		-37.9685	37.8554	9.56296		-32.0115	38.2043	0.97707
-103.416	48.882	-71.8329		-37.7698	37.768	9.96043		-31.9344	38.254	1.13121
-103.366	48.5222	-71.7311		-37.6784	37.745	10.1433		-31.8628	38.3127	1.27442
-103.259	47.8005	-71.5174		-37.671	37.7433	10.158		-31.8584	38.3166	1.28317
-103.17	47.4047	-71.3408		-37.4027	37.6944	10.6946		-31.8569	38.318	1.28624
-103.051	46.8921	-71.1023		-37.2781	37.6776	10.9439		-31.5357	38.6358	1.92859
-102.882	46.2077	-70.7639		-37.1515	37.6641	11.1969		-31.4604	38.7622	2.07911
-102.745	45.4603	-70.4895		-37.1291	37.6622	11.2417		-31.4441	38.7927	2.11186
-102.542	44.574	-70.0836		-37.0951	37.6593	11.3098		-31.3664	38.9492	2.26716
-102.5	44.4252	-70.0007		-37.0164	37.6538	11.4673		-31.0757	39.712	2.84851
-102.334	43.9374	-69.6681		-36.9347	37.6496	11.6307		-30.8012	40.8246	3.3977
-102.074	43.5261	-69.1477		-36.7097	37.646	12.0807		-30.7935	40.8749	3.41297
-101.987	43.4844	-68.9738		-36.6662	37.6467	12.1676		-30.7805	40.9631	3.43905
-101.979	43.483	-68.9584		-36.6414	37.6477	12.2171		-30.7217	41.3978	3.55655
-101.966	43.4815	-68.9318		-36.3894	37.6546	12.7212		-30.6718	41.8146	3.65633
-101.959	43.4651	-68.9184		-36.3719	37.6553	12.7562		-30.6593	41.9259	3.68135
-101.954	43.4531	-68.9086		-36.2217	37.6632	13.0565		-30.6557	41.9583	3.68854
-101.72	42.9441	-68.4408		-36.0686	37.6762	13.3628		-30.3632	45.3473	4.2736
-101.548	42.6138	-68.0964		-36.0006	37.6837	13.4987		-30	51.5457	5
-101.537	42.5932	-68.0744		-35.9067	37.6952	13.6866		-29.7046	54.9377	5.59081
-101.441	42.4157	-67.8829		-35.7774	37.713	13.9452		-29.6462	55.747	5.70758
-101.315	42.2276	-67.6301		-35.713	37.7228	14.074		-29.3998	59.6309	6.20032
-101.175	42.0169	-67.3498		-35.5124	37.7568	14.4752		-29.2784	61.8097	6.4432
-101.121	41.935	-67.2417		-35.4643	37.7664	14.5713		-29.0852	65.6111	6.82963
-101.037	41.8079	-67.0747		-35.2709	37.8039	14.9583		-28.8897	69.1003	7.22068
-100.946	41.6676	-66.8916		-35.063	37.828	15.374		-28.8084	70.809	7.38328
-100.638	41.1888	-66.2761		-35.0614	37.8282	15.3771		-28.8017	70.943	7.39668
-100.634	41.1806	-66.2674		-35.0597	37.8284	15.3807		-28.7789	71.3902	7.44216
-100.627	41.1673	-66.2534		-35.0543	37.829	15.3915		-28.7332	72.252	7.5335
-100.597	41.1114	-66.1938		-34.8737	37.8485	15.7526		-28.6022	74.5916	7.79561
-100.58	41.0806	-66.1608		-34.8628	37.8497	15.7743		-28.5822	74.8884	7.83558
-100.577	41.0742	-66.1539		-34.7705	37.8607	15.9589		-28.5179	75.7362	7.96427
-100.518	40.9746	-66.0353		-34.5232	37.8935	16.4535		-28.5009	75.9329	7.9983
-100.512	40.9657	-66.0246		-34.5213	37.8938	16.4573		-28.311	77.3469	8.378
-100.44	40.8485	-65.8805		-34.5211	37.8939	16.4579		-28.2214	77.5167	8.55713
-100.282	40.6272	-65.5637		-34.5184	37.8944	16.4633		-28.2081	77.5639	8.58372
-100.276	40.6196	-65.5524		-34.2692	37.9309	16.9616		-28.1341	77.6907	8.7318
-100.095	40.3936	-65.1899		-34.1914	37.9375	17.1172		-28.0964	77.6668	8.80722
-99.9057	40.1876	-64.8113		-34.1723	37.9387	17.1555		-28.064	77.5984	8.87209
-99.7919	40.0786	-64.5838		-34.121	37.9415	17.258		-27.9801	77.3475	9.03989
-99.7271	40.0215	-64.4542		-34.0361	37.9441	17.4278		-27.9128	77.0065	9.17437
-99.6615	39.9673	-64.323		-33.8523	37.9466	17.7953		-27.7162	75.2952	9.56765
-99.6387	39.9512	-64.2774		-33.7751	37.9459	17.9499		-27.6773	74.8309	9.64538
-99.5951	39.9216	-64.1902		-33.7467	37.9455	18.0067		-27.5927	73.4011	9.81455
-99.5706	39.9055	-64.1413		-33.471	37.9489	18.5579		-27.5678	73.0426	9.8643
-99.3079	39.7584	-63.6158		-33.4638	37.949	18.5723		-27.46	71.4113	10.0801
-99.1831	39.705	-63.3663		-33.4631	37.9491	18.5739		-27.3157	68.9611	10.3686
-99.1601	39.6918	-63.3202		-33.4552	37.9492	18.5897		-27.2641	68.0474	10.4717
-99.1217	39.6711	-63.2434		-33.4039	37.9501	18.6922		-27.153	66.0112	10.694
-99.0843	39.6524	-63.1685		-33.3987	37.9502	18.7027		-27.0306	63.6609	10.9389
-99.0681	39.6448	-63.1361		-33.3865	37.9504	18.7269		-26.9307	61.6604	11.1387
-98.993	39.6131	-62.986		-33.2869	37.9528	18.9261		-26.8625	60.3516	11.275
-98.984	39.6097	-62.968		-33.2132	37.9515	19.0736		-26.672	56.883	11.6559
-98.9744	39.6062	-62.9489		-33.0597	37.9337	19.3806		-26.6718	56.8781	11.6565
-98.924	39.5892	-62.848		-33.0514	37.9319	19.3972		-26.6714	56.8718	11.6572
-98.8133	39.5615	-62.6266		-32.7091	37.8474	20.0819		-26.4783	53.8313	12.0434
-98.7632	39.5519	-62.5265		-32.681	37.84	20.138		-26.302	51.4688	12.3959
-98.6996	39.5413	-62.3992		-32.6749	37.8384	20.1503		-26.2781	51.1781	12.4438
-98.6662	39.5365	-62.3324		-32.63	37.8262	20.24		-26.2706	51.0856	12.4587
-98.6349	39.5323	-62.2698		-32.5215	37.7953	20.4571		-26.243	50.746	12.5141
-98.513	39.4981	-62.026		-32.5055	37.7906	20.4891		-26.2084	50.3323	12.5833
-98.5034	39.4961	-62.0067		-32.404	37.7595	20.692		-26.1309	49.4486	12.7383
-98.5014	39.4958	-62.0028		-32.378	37.751	20.744		-26.1141	49.2655	12.7718
-98.457	39.4885	-61.914		-32.3579	37.7445	20.7842		-25.994	48.0329	13.0119
-98.4431	39.4867	-61.8862		-32.1717	37.688	21.1567		-25.9749	47.85	13.0501
-98.4405	39.4864	-61.8809		-32.1674	37.6865	21.1652		-25.8869	47.0538	13.2261
-98.3523	39.4589	-61.7046		-32.1422	37.6792	21.2156		-25.8829	47.0194	13.2341
-98.3047	39.4443	-61.6095		-31.7785	37.5895	21.9429		-25.8821	47.0125	13.2357
-98.1798	39.4071	-61.3596		-31.7727	37.5884	21.9546		-25.8802	46.9963	13.2395
-98.1777	39.4065	-61.3554		-31.7532	37.5844	21.9936		-25.7376	45.8526	13.5248
-98.1445	39.3968	-61.289		-31.734	37.5807	22.032		-25.6583	45.2855	13.6834
-98.0793	39.3782	-61.1586		-31.6511	37.565	22.1979		-25.6347	45.1261	13.7306
-97.9584	39.3445	-60.9167		-31.5275	37.544	22.4451		-25.5886	44.8274	13.8227
-97.915	39.3327	-60.8299		-31.43	37.5293	22.64		-25.5488	44.5823	13.9024
-97.8655	39.3195	-60.731		-31.3492	37.5184	22.8016		-25.5199	44.4125	13.9602
-97.8643	39.3192	-60.7285		-31.152	37.4964	23.1959		-25.3688	43.6294	14.2624
-97.8512	39.3169	-60.7025		-31.0357	37.476	23.4287		-25.2943	43.3087	14.4114
-97.8332	39.3109	-60.6665		-30.8496	37.445	23.8007		-25	42.4633	15
-97.6567	39.2856	-60.3134		-30.7043	37.42	24.0915		-24.6261	40.7971	15.7479
-97.5568	39.2497	-60.1136		-30.584	37.3987	24.3319		-24.4119	40.0865	16.1761
-97.491	39.2221	-59.982		-30.5063	37.3846	24.4873		-24.3842	40.0075	16.2316
-97.4016	39.1833	-59.8033		-30.4483	37.3746	24.6034		-24.3422	39.8934	16.3156
-97.2806	39.1498	-59.5612		-30.3828	37.3639	24.7345		-24.2521	39.6717	16.4958
-97.2106	39.1305	-59.4212		-30.2522	37.3445	24.9957		-24.1334	39.4276	16.7331
-97.1577	39.116	-59.3154		-30.1967	37.3374	25.1065		-23.973	39.1842	17.054
-97.109	39.1027	-59.218		-30.0533	37.3192	25.3934		-23.8782	39.0872	17.2436
-96.9522	39.06	-58.9043		-29.7936	37.284	25.9127		-23.8526	39.0629	17.2947
-96.8494	39.0323	-58.6989		-29.714	37.2707	26.072		-23.815	39.0277	17.37
-96.7712	39.0152	-58.5423		-29.6057	37.2544	26.2885		-23.68	38.9072	17.64
-96.7211	39.0039	-58.4423		-29.593	37.2527	26.3139		-23.586	38.8288	17.8281
-96.6904	38.9968	-58.3808		-29.5867	37.2518	26.3266		-23.4947	38.7318	18.0105
-96.6247	38.9816	-58.2495		-29.5024	37.2433	26.4951		-23.4775	38.7139	18.045
-96.5976	38.9753	-58.1952		-29.2594	37.2224	26.9813		-23.0998	38.3501	18.8004
-96.493	38.9511	-57.986		-29.1383	37.214	27.2235		-23.0908	38.3421	18.8184
-96.4559	38.9419	-57.9118		-28.9716	37.2047	27.5567		-23.0847	38.3367	18.8306
-96.3558	38.9188	-57.7116		-28.8259	37.198	27.8482		-23.0248	38.2846	18.9504
-96.2186	38.8908	-57.4372		-28.7874	37.1964	27.9253		-23.0083	38.2704	18.9834
-96.1862	38.8849	-57.3724		-28.7211	37.1939	28.0579		-22.9785	38.2452	19.0429
-96.1226	38.8738	-57.2453		-28.7168	37.1938	28.0664		-22.9386	38.212	19.1228
-96.1133	38.8719	-57.2265		-28.5694	37.1891	28.3613		-22.5209	37.9514	19.9582
-96.0744	38.8639	-57.1489		-28.2812	37.1818	28.9377		-22.4929	37.938	20.0142
-96.0603	38.8609	-57.1205		-28.2706	37.1817	28.9588		-22.48	37.932	20.04
-96.0423	38.8572	-57.0846		-28.1554	37.1803	29.1893		-22.4788	37.9315	20.0423
-95.847	38.816	-56.694		-27.8863	37.1848	29.7274		-22.4766	37.9304	20.0468
-95.7613	38.8074	-56.5225		-27.8608	37.1853	29.7784		-22.319	37.8592	20.3621
-95.7534	38.8069	-56.5069		-27.5658	37.1905	30.3684		-22.2229	37.8204	20.5542
-95.7017	38.8049	-56.4035		-26.7342	37.2007	32.0315		-22.0319	37.7536	20.9363
-95.6203	38.806	-56.2405		-26.5835	37.2012	32.333		-21.9181	37.7204	21.1637
-95.4686	38.8222	-55.9373		-26.5833	37.2012	32.3334		-21.8711	37.7077	21.2579
-95.459	38.8238	-55.9181		-26.3795	37.1974	32.741		-21.8094	37.6922	21.3812
-95.4507	38.8253	-55.9015		-26.3508	37.1973	32.7983		-21.8012	37.6902	21.3975
-95.4264	38.8213	-55.8528		-25.5115	37.1877	34.477		-21.7	37.6672	21.6001
-95.3143	38.8048	-55.6286		-25.4683	37.187	34.5633		-21.354	37.6113	22.292
-95.1815	38.7891	-55.363		-25.4561	37.1868	34.5878		-21.3168	37.607	22.3664
-95.1165	38.782	-55.2329		-25.4559	37.1868	34.5881		-21.1904	37.595	22.6193
-95.0871	38.7793	-55.1742		-25.3833	37.1852	34.7334		-21.1236	37.5903	22.7528
-94.8811	38.7678	-54.7621		-25.3718	37.185	34.7565		-20.8378	37.5822	23.3244
-94.8525	38.7673	-54.7049		-25.1284	37.1793	35.2432		-20.7451	37.5839	23.5098
-94.8267	38.7669	-54.6534		-24.6709	37.1667	36.1582		-20.5749	37.5924	23.8502
-94.7434	38.7569	-54.4868		-24.5622	37.1633	36.3757		-20.4454	37.5897	24.1092
-94.716	38.7544	-54.432		-24.2001	37.1511	37.0999		-20.425	37.5892	24.1501
-94.5739	38.7484	-54.1479		-23.9601	37.1421	37.5798		-20.2543	37.5786	24.4914
-94.4131	38.7408	-53.8263		-23.8778	37.1392	37.7444		-20.0979	37.5678	24.8042
-94.3801	38.7402	-53.7601		-23.7782	37.1369	37.9436		-20.0884	37.5671	24.8232
-94.34	38.7398	-53.68		-23.5191	37.1362	38.4618		-20.0796	37.5664	24.8408
-94.2715	38.7255	-53.543		-23.1816	37.1375	39.1368		-20.0252	37.563	24.9495
-94.1478	38.7026	-53.2957		-23.0471	37.1387	39.4059		-19.8373	37.5487	25.3254
-94.1342	38.7003	-53.2684		-22.6125	37.1451	40.275		-19.7639	37.5421	25.4722
-94.0882	38.6929	-53.1764		-22.591	37.1456	40.3179		-19.7472	37.5405	25.5056
-94.0591	38.6886	-53.1181		-22.3492	37.1511	40.8016		-19.6279	37.5226	25.7443
-93.946	38.6737	-52.892		-22.2613	37.1534	40.9774		-19.3537	37.478	26.2926
-93.8351	38.6624	-52.6703		-22.2529	37.1537	40.9942		-19.2916	37.4672	26.4168
-93.825	38.6615	-52.6501		-22.231	37.1545	41.038		-19.233	37.4568	26.5341
-93.7864	38.6584	-52.5727		-22.153	37.1554	41.1939		-19.0652	37.4259	26.8696
-93.5097	38.6369	-52.0195		-22.1401	37.1555	41.2197		-18.8241	37.3855	27.3518
-93.4715	38.6368	-51.943		-22.1331	37.1556	41.2338		-18.5679	37.3491	27.8642
-93.3612	38.6253	-51.7223		-22.0853	37.156	41.3293		-18.5544	37.3474	27.8912
-93.3314	38.6232	-51.6629		-21.9104	37.1568	41.6792		-18.5495	37.3468	27.9009
-93.3243	38.6228	-51.6485		-21.3379	37.1531	42.8243		-18.4326	37.3348	28.1347
-92.9167	38.6373	-50.8333		-20.9975	37.1445	43.505		-18.184	37.3183	28.6321
-92.9124	38.6373	-50.8248		-20.9135	37.1417	43.6731		-18.1475	37.3169	28.7051
-92.9041	38.6374	-50.8081		-20.8462	37.137	43.8075		-18.0947	37.3153	28.8106
-92.7407	38.6461	-50.4813		-20.834	37.1362	43.832		-17.9207	37.314	29.1587
-92.593	38.6612	-50.1861		-20.5125	37.1052	44.4749		-17.7741	37.3151	29.4518
-92.5869	38.662	-50.1739		-20.3188	37.0694	44.8624		-17.4871	37.3314	30.0258
-92.5843	38.6623	-50.1686		-20.3018	37.066	44.8965		-17.4347	37.3363	30.1306
-92.4312	38.6855	-49.8624		-19.5978	36.8685	46.3044		-17.3939	37.3407	30.2121
-92.3493	38.701	-49.6986		-19.3565	36.7902	46.7869		-17.2986	37.3522	30.4027
-92.3394	38.703	-49.6788		-19.3553	36.7898	46.7894		-17.197	37.3668	30.606
-92.3226	38.7065	-49.6451		-19.338	36.7845	46.8239		-16.9338	37.4128	31.1324
-92.2307	38.7272	-49.4615		-19.285	36.7682	46.9301		-16.8296	37.4351	31.3408
-92.1565	38.7301	-49.3131		-19.2443	36.7555	47.0114		-16.7318	37.4611	31.5365
-92.1265	38.7322	-49.253		-18.2219	36.3806	49.0561		-16.6904	37.4728	31.6191
-92.0236	38.7427	-49.0472		-18.1105	36.3336	49.2791		-16.6452	37.4828	31.7096
-91.9988	38.7461	-48.9976		-18.1036	36.3307	49.2928		-16.5392	37.5072	31.9215
-91.9861	38.748	-48.9723		-17.9884	NaN	49.5232		-16.373	37.5475	32.2539
-91.9117	38.7607	-48.8233		-17.545	NaN	50.4101		-16.3124	37.5577	32.3752
-91.8803	38.7669	-48.7606		-17.4394	NaN	50.6213		-16.2602	37.5667	32.4797
-91.7668	38.7938	-48.5337		-17.213	NaN	51.074		-16.1788	37.5814	32.6424
-91.6729	38.8213	-48.3458		-17.1976	NaN	51.1048		-16.1535	37.586	32.6931
-91.6412	38.8272	-48.2823		-17.1863	NaN	51.1275		-16.1516	37.5864	32.6968
-91.6389	38.8277	-48.2778		-16.6099	NaN	52.2803		-15.938	37.6473	33.1239
-91.6244	38.8301	-48.2488		-16.4549	NaN	52.5903		-15.9171	37.6525	33.1657
-91.5203	38.8186	-48.0405		-16.3728	NaN	52.7545		-15.8486	37.6689	33.3028
-91.4904	38.8153	-47.9809		-16.2806	NaN	52.9388		-15.844	37.6699	33.312
-91.4641	38.8129	-47.9282		-16.1709	NaN	53.1582		-15.8048	37.6786	33.3904
-91.312	38.8101	-47.6239		-15.8378	NaN	53.8244		-15.5612	37.7226	33.8775
-91.2726	38.8112	-47.5452		-15.5073	NaN	54.4855		-15.479	37.7391	34.042
-91.2628	38.8116	-47.5255		-15.208	NaN	55.0841		-15.472	37.7404	34.056
-91.1197	38.823	-47.2394		-15.1865	NaN	55.1271		-15.4195	37.7492	34.1609
-91.0835	38.8275	-47.167		-15.1089	NaN	55.2823		-15.3731	37.7563	34.2538
-91.0044	38.8367	-47.0087		-14.4954	NaN	56.5091		-15.3689	37.7569	34.2622
-90.9776	38.8406	-46.9551		-14.3392	NaN	56.8216		-15.3678	37.757	34.2643
-90.9718	38.8415	-46.9436		-14.2422	NaN	57.0156		-15.2764	37.7683	34.4473
-90.784	38.8811	-46.568		-13.7842	NaN	57.9316		-15.2725	37.7687	34.455
-90.7401	38.8933	-46.4802		-13.7217	NaN	58.0567		-15.2092	37.7743	34.5815
-90.7168	38.8958	-46.4336		-13.7022	NaN	58.0956		-15.1854	37.776	34.6292
-90.6832	38.8997	-46.3664		-13.4456	NaN	58.6088		-15.1528	37.778	34.6945
-90.6473	38.9045	-46.2946		-13.3591	NaN	58.7817		-15.0944	37.7729	34.8111
-90.6128	38.9023	-46.2256		-13.3375	NaN	58.8249		-15.0331	37.7645	34.9337
-90.5525	38.8991	-46.1049		-12.9137	NaN	59.6725		-14.8905	37.7427	35.2189
-90.5325	38.8982	-46.0649		-12.6328	NaN	60.2345		-14.8804	37.7403	35.2392
-90.3953	38.8935	-45.7907		-12.4361	NaN	60.6277		-14.7936	37.7202	35.4128
-90.3381	38.8925	-45.6762		-12.3293	NaN	60.8415		-14.7637	37.7142	35.4726
-90.3214	38.8923	-45.6427		-12.0995	NaN	61.301		-14.7248	37.7066	35.5503
-90.3194	38.8923	-45.6388		-11.8065	NaN	61.8871		-14.6135	37.6848	35.7729
-90.3165	38.892	-45.6329		-11.7985	NaN	61.9031		-14.5422	37.6702	35.9156
-90.2949	38.8888	-45.5899		-11.7869	NaN	61.9261		-14.4061	37.6427	36.1878
-90.1892	38.8722	-45.3785		-11.0581	NaN	63.3838		-14.3696	37.6354	36.2607
-90.1866	38.8718	-45.3732		-10.5819	NaN	64.3361		-14.359	37.6332	36.2821
-90.1324	38.8625	-45.2647		-10.4503	NaN	64.5993		-14.2627	37.614	36.4747
-90.0981	38.8564	-45.1961		-10.2797	NaN	64.9407		-14.2153	37.6021	36.5694
-89.9834	38.8413	-44.9669		-10.0392	NaN	65.4215		-14.1466	37.5858	36.7068
-89.9602	38.838	-44.9204		-9.89695	NaN	65.7061		-14.1369	37.5836	36.7261
-89.9259	38.8328	-44.8518		-9.71865	NaN	66.0627		-14.0935	37.5739	36.813
-89.87	38.8262	-44.7399		-9.26678	NaN	66.9664		-14.0911	37.5734	36.8178
-89.8209	38.8192	-44.6417		-9.11641	NaN	67.2672		-14.083	37.5715	36.834
-89.8004	38.816	-44.6008		-8.58277	NaN	68.3345		-14.0697	37.5683	36.8605
-89.7627	38.8096	-44.5254		-8.44741	NaN	68.6052		-14.0616	37.5664	36.8768
-89.7355	38.8047	-44.471		-8.44246	NaN	68.6151		-13.8474	37.5211	37.3053
-89.6504	38.7873	-44.3009		-8.22757	NaN	69.0449		-13.8114	37.5146	37.3772
-89.6222	38.7809	-44.2444		-8.21902	NaN	69.062		-13.7807	37.5108	37.4386
-89.6007	38.7758	-44.2015		-8.15378	NaN	69.1924		-13.6147	37.491	37.7707
-89.5478	38.7605	-44.0955		-7.74357	NaN	70.0129		-13.6092	37.4904	37.7816
-89.5229	38.746	-44.0458		-7.6127	NaN	70.2746		-13.5994	37.4893	37.8012
-89.3543	38.6586	-43.7087		-7.54137	NaN	70.4173		-13.5398	37.4825	37.9204
-89.2753	38.6205	-43.5505		-7.37119	NaN	70.7576		-13.5297	37.4813	37.9407
-89.248	38.6078	-43.496		-7.32985	NaN	70.8403		-13.5214	37.4804	37.9572
-89.2028	38.5872	-43.4055		-6.48362	NaN	72.5328		-13.4436	37.4718	38.1128
-89.1834	38.5786	-43.3668		-6.44361	NaN	72.6128		-13.3822	37.4635	38.2357
-89.0134	38.5076	-43.0268		-6.07366	NaN	73.3527		-13.2029	37.442	38.5941
-88.9881	38.4978	-42.9762		-5.91657	NaN	73.6669		-13.1521	37.4372	38.6959
-88.9817	38.4953	-42.9635		-5.2676	NaN	74.9648		-12.9399	37.422	39.1202
-88.8858	38.4599	-42.7715		-5.25613	NaN	74.9877		-12.9314	37.4215	39.1373
-88.8826	38.4588	-42.7652		-5.23681	NaN	75.0264		-12.8686	37.4188	39.2628
-88.8082	38.4332	-42.6163		-4.87971	NaN	75.7406		-12.8383	37.4174	39.3233
-88.6952	38.3959	-42.3904		-4.80203	NaN	75.8959		-12.8327	37.4171	39.3346
-88.648	38.3692	-42.296		-4.63014	NaN	76.2397		-12.8291	37.4169	39.3417
-88.6085	38.344	-42.2171		-4.37436	NaN	76.7513		-12.6187	37.4088	39.7625
-88.5324	38.2866	-42.0649		-4.21927	NaN	77.0615		-12.5621	37.4077	39.8759
-88.5197	38.2776	-42.0393		-3.82494	NaN	77.8501		-12.5124	37.4067	39.9752
-88.5154	38.2746	-42.0308		-3.25076	NaN	78.9985		-12.2442	37.402	40.5116
-88.1833	38.1052	-41.3665		-3.04248	NaN	79.415		-12.1442	37.3994	40.7117
-88.138	38.0859	-41.2761		-2.97769	NaN	79.5446		-12.1316	37.3991	40.7367
-87.8993	37.9987	-40.7986		-2.89575	NaN	79.7085		-12.069	37.3972	40.862
-87.874	37.9909	-40.748		-2.89507	NaN	79.7099		-12.0632	37.397	40.8736
-87.8281	37.9775	-40.6563		-2.76961	NaN	79.9608		-11.7835	37.3868	41.433
-87.7736	37.9628	-40.5471		-2.61755	NaN	80.2649		-11.7814	37.3867	41.4371
-87.7543	37.9579	-40.5087		-2.20461	NaN	81.0908		-11.5584	37.3799	41.8832
-87.6611	37.9365	-40.3221		-1.72275	NaN	82.0545		-11.5417	37.3793	41.9166
-87.4709	37.9047	-39.9418		-1.38411	NaN	82.7318		-11.3004	37.369	42.3991
-87.3723	37.895	-39.7447		-1.07873	NaN	83.3425		-11.251	37.3665	42.498
-87.3636	37.8925	-39.7272		-0.563581	NaN	84.3728		-11.1096	37.3589	42.7808
-87.3566	37.8914	-39.7131		-0.477647	NaN	84.5447		-11.0188	37.3535	42.9624
-87.2238	37.8606	-39.4477		0.0420718	NaN	85.5841		-10.8181	37.3402	43.3638
-87.2003	37.8556	-39.4005		0.237342	NaN	85.9747		-10.6433	37.324	43.7134
-87.1526	37.8456	-39.3051		0.460809	NaN	86.4216		-10.4983	37.3102	44.0033
-87.1436	37.8438	-39.2873		0.887502	NaN	87.275		-10.4671	37.3072	44.0657
-86.8947	37.8003	-38.7894		0.994638	NaN	87.4893		-10.2938	37.2907	44.4123
-86.765	37.7827	-38.53		1.40764	NaN	88.3153		-10.0728	37.2711	44.8543
-86.7607	37.7822	-38.5213		1.58315	NaN	88.6663		-9.94426	37.2595	45.1115
-86.7049	37.7758	-38.4098		2	NaN	89.5		-9.81288	37.2484	45.3742
-86.3762	37.7402	-37.7523				85.5		-9.74013	37.2425	45.5197
-86.3662	37.7392	-37.7324				85.5		-9.41046	37.2186	46.1791
-86.3549	37.738	-37.7098				85.5		-9.36647	37.2157	46.2671
-86.3308	37.7355	-37.6616				85.5		-9.31149	37.2122	46.377
-86.3195	37.7343	-37.639				85.5		-9.24188	37.208	46.5162
-86.3042	37.7327	-37.6084				85.5		-9.21316	37.2068	46.5737
-85.9331	37.7016	-36.8661				85.5		-9.19432	37.2059	46.6114
-85.9138	37.6942	-36.8277				85.5		-9.1652	37.2047	46.6696
-85.859	37.6733	-36.718				85.5		-9.12585	37.203	46.7483
-85.7979	37.6504	-36.5959				85.5		-8.88241	37.1934	47.2352
-85.6942	37.6339	-36.3885				85.5		-8.78323	37.1897	47.4335
-85.6281	37.6237	-36.2562				85.5		-8.7425	37.1883	47.515
-85.605	37.6203	-36.2101				85.5		-8.52478	37.1771	47.9504
-85.3003	37.5772	-35.6007				85.5		-8.37748	37.1696	48.245
-85.1664	37.56	-35.3328				85.5		-8.34727	37.1681	48.3055
-85.0118	37.5401	-35.0237				85.5		-8.23108	37.1624	48.5378
-84.966	37.5347	-34.932				85.5		-8.14202	37.1581	48.716
-84.9265	37.5302	-34.8529				85.5		-8.04233	37.1537	48.9153
-84.6883	37.5059	-34.3766				85.5		-7.88963	37.1476	49.2207
-84.575	37.4963	-34.15				85.5		-7.81606	37.145	49.3679
-84.4772	37.489	-33.9544				85.5		-7.6286	37.1388	49.7428
-84.3564	37.4834	-33.7129				85.5		-7.50266	37.1353	49.9947
-84.2937	37.4747	-33.5873				85.5		-7.36863	37.1319	50.2627
-84.2807	37.4733	-33.5613				85.5		-7.32617	37.1308	50.3477
-84.0611	37.4511	-33.1222				85.5		-7.20148	37.1265	50.597
-83.9869	37.4473	-32.9738				85.5		-6.60235	37.11	51.7953
-83.9011	37.4436	-32.8023				85.5		-6.57139	37.1093	51.8572
-83.8166	37.4394	-32.6333				85.5		-6.37541	37.1057	52.2492
-83.7846	37.4379	-32.5693				85.5		-6.3639	37.1055	52.2722
-83.754	37.4363	-32.508				85.5		-6.34828	37.1052	52.3034
-83.6459	37.4308	-32.2917				85.5		-6.06288	37.1014	52.8742
-83.5762	37.4275	-32.1525				85.5		-5.85812	37.0989	53.2838
-83.5245	37.4249	-32.049				85.5		-5.74996	37.0978	53.5001
-83.3344	37.4152	-31.6688				85.5		-5.62339	37.0968	53.7532
-83.1175	37.4031	-31.2351				85.5		-5.50105	37.0963	53.9979
-83.0471	37.399	-31.0943				85.5		-5.20757	37.098	54.5849
-83.0189	37.3974	-31.0377				85.5		-5.19026	37.0982	54.6195
-82.8658	37.388	-30.7316				85.5		-5.18385	37.0983	54.6323
-82.8093	37.3856	-30.6187				85.5		-4.81833	37.1062	55.3633
-82.7642	37.3837	-30.5284				85.5		-4.39505	37.0402	56.2099
-82.7419	37.3828	-30.4839				85.5		-4.16366	36.9903	56.6727
-82.683	37.3806	-30.3659				85.5		-4.10285	36.9755	56.7943
-82.4615	37.3732	-29.923				85.5		-3.95567	36.9371	57.0887
-82.2591	37.368	-29.5182				85.5		-3.73041	36.8706	57.5392
-82.1766	37.3659	-29.3531				85.5		-3.60647	36.8301	57.7871
-82.0961	37.3642	-29.1923				85.5		-3.2082	36.6809	58.5836
-82.0924	37.3641	-29.1848				85.5		-3.09302	36.6324	58.814
-82.0878	37.364	-29.1755				85.5		-2.78774	36.4921	59.4245
-81.9937	37.3622	-28.9874				85.5		-2.78685	36.4916	59.4263
-81.7005	37.359	-28.401				85.5		-2.28433	36.2365	60.4313
-81.6213	37.3587	-28.2426				85.5		-2.08995	NaN	60.8201
-81.5723	37.3586	-28.1447				85.5		-2.07886	NaN	60.8423
-81.4822	37.3589	-27.9644				85.5		-2.05558	NaN	60.8888
-81.4585	37.359	-27.9169				85.5		-1.7796	NaN	61.4408
-81.2526	37.3615	-27.5052				85.5		-1.64499	NaN	61.71
-81.229	37.362	-27.4581				85.5		-1.4292	NaN	62.1416
-81.1741	37.3631	-27.3482				85.5		-1.31891	NaN	62.3622
-80.956	37.3691	-26.912				85.5		-1.03611	NaN	62.9278
-80.9471	37.3694	-26.8941				85.5		-0.978878	NaN	63.0422
-80.9349	37.3698	-26.8698				85.5		-0.913676	NaN	63.1726
-80.7839	37.3752	-26.5678				85.5		-0.774612	NaN	63.4508
-80.5564	37.3836	-26.1129				85.5		-0.628216	NaN	63.7436
-80.4867	37.3839	-25.9734				85.5		-0.305484	NaN	64.389
-80.4563	37.3839	-25.9126				85.5		-0.182358	NaN	64.6353
-80.4191	37.3839	-25.8382				85.5		-0.113399	NaN	64.7732
-80.3886	37.3839	-25.7771				85.5		0.0369006	NaN	65.0738
-80.1616	37.3823	-25.3233				85.5		0.190554	NaN	65.3811
-80.0983	37.3814	-25.1965				85.5		0.431898	NaN	65.8638
-80.0598	37.3808	-25.1196				85.5		0.708399	NaN	66.4168
-80.0013	37.3796	-25.0026				85.5		0.973464	NaN	66.9469
-79.8518	37.3759	-24.7035				85.5		1.00195	NaN	67.0039
-79.7541	37.3736	-24.5081				85.5		1.02273	NaN	67.0455
-79.6948	37.3724	-24.3896				85.5		1.04512	NaN	67.0902
-79.6833	37.3722	-24.3666				85.5		1.31683	NaN	67.6337
-79.5706	37.3703	-24.1411				85.5		1.64268	NaN	68.2854
-79.3472	37.3682	-23.6945				85.5		1.72849	NaN	68.457
-79.3418	37.3682	-23.6836				85.5		1.8288	NaN
-79.3302	37.3683	-23.6603				85.5		1.98887	NaN
-79.3121	37.3685	-23.6241				85.5		2.04121	NaN
-79.2271	37.3695	-23.4541				85.5		2.11995	NaN
-79.0388	37.3725	-23.0777				85.5		2.16488	NaN
-79.013	37.3719	-23.026				85.5		2.67776	NaN
-78.8704	37.3632	-22.7407				85.5		2.68727	NaN
-78.8351	37.3614	-22.6702				85.5		2.69838	NaN
-78.7478	37.3577	-22.4956				85.5		2.75787	NaN
-78.6277	37.354	-22.2555				85.5		2.81326	NaN
-78.5299	37.3526	-22.0598				85.5		2.81586	NaN
-78.5184	37.3526	-22.0369				85.5		2.92836	NaN
-78.5132	37.3526	-22.0264				85.5		3.35732	NaN
-78.4618	37.3528	-21.9235				85.5		3.65185	NaN
-78.4071	37.3535	-21.8143				85.5		3.65956	NaN
-78.2841	37.3567	-21.5681				85.5		3.71693	NaN
-78.1557	37.3614	-21.3114				85.5		3.97712	NaN
-78.1474	37.3619	-21.2948				85.5		3.98135	NaN
-78.1405	37.3624	-21.2809				85.5		4.0466	NaN
-78.0739	37.3617	-21.1478				85.5		4.45216	NaN
-78.0013	37.3607	-21.0027				85.5		4.66154	NaN
-77.9437	37.3599	-20.8874				85.5		4.79126	NaN
-77.7462	37.3563	-20.4924				85.5		4.9365	NaN
-77.5981	37.3529	-20.1963				85.5		5.10278	NaN
-77.5821	37.3524	-20.1641				85.5		5.12937	NaN
-77.5715	37.3522	-20.143				85.5		5.45387	NaN
-77.561	37.3519	-20.122				85.5		5.77932	NaN
-77.3635	37.3463	-19.7271				85.5		5.91599	NaN
-77.3014	37.3443	-19.6029				85.5		6.08909	NaN
-77.1417	37.3387	-19.2833				85.5		6.1439	NaN
-77.0901	37.3373	-19.1802				85.5		6.32029	NaN
-77.0372	37.3359	-19.0744				85.5		6.42547	NaN
-77.0195	37.3354	-19.039				85.5		6.45006	NaN
-76.9719	37.3342	-18.9439				85.5		6.61973	NaN
-76.8217	37.3313	-18.6434				85.5		6.62378	NaN
-76.8048	37.331	-18.6096				85.5		6.63807	NaN
-76.7938	37.3309	-18.5876				85.5		6.66127	NaN
-76.6764	37.3303	-18.3528				85.5		6.77764	NaN
-76.6228	37.3288	-18.2456				85.5		6.79142	NaN
-76.5997	37.3282	-18.1993				85.5		6.90156	NaN
-76.5227	37.3263	-18.0454				85.5		6.91666	NaN
-76.4563	37.325	-17.9127				85.5		7.05123	NaN
-76.142	37.3234	-17.284				85.5		7.38416	NaN
-75.9979	37.3251	-16.9958				85.5		7.52678	NaN
-75.8511	37.3284	-16.7022				85.5		7.66903	NaN
-75.802	37.3299	-16.604				85.5		7.7347	NaN
-75.6627	37.335	-16.3254				85.5		7.99348	NaN
-75.5689	37.3383	-16.1379				85.5		8.09105	NaN
-75.43	37.344	-15.86						8.35573	NaN
-75.3877	37.346	-15.7754						8.41884	NaN
-75.3687	37.3473	-15.7374						8.46057	NaN
-75.3613	37.3478	-15.7226						8.49824	NaN
-75.3065	37.3518	-15.6131						8.59604	NaN
-75.1897	37.3592	-15.3794						8.6872	NaN
-75.1775	37.36	-15.355						9.26996	NaN
-75.0004	37.3717	-15.0009						9.28604	NaN
-74.992	37.3722	-14.984						9.30411	NaN
-74.9896	37.3724	-14.9792						9.43524	NaN
-74.9709	37.3736	-14.9419						9.69122	NaN
-74.9468	37.3751	-14.8937						9.84966	NaN
-74.9437	37.3753	-14.8874						10.0347	NaN
-74.8407	37.3811	-14.6813						10.0794	NaN
-74.7557	37.3852	-14.5113						10.1348	NaN
-74.7293	37.3863	-14.4587						10.2089	NaN
-74.7171	37.3871	-14.4341						10.2489	NaN
-74.6999	37.3881	-14.3998						10.4051	NaN
-74.6898	37.3886	-14.3796						10.5011	NaN
-74.6768	37.3893	-14.3536						10.7842	NaN
-74.6222	37.3917	-14.2443						10.8654	NaN
-74.5857	37.393	-14.1714						10.9283	NaN
-74.5822	37.3931	-14.1644						11.0089	NaN
-74.5042	37.3953	-14.0084						11.0983	NaN
-74.4928	37.3955	-13.9855						11.1744	NaN
-74.4427	37.3964	-13.8854						11.5452	NaN
-74.4383	37.3965	-13.8767						11.5951	NaN
-74.4074	37.3969	-13.8148						11.7511	NaN
-74.3924	37.397	-13.7848						11.884	NaN
-74.3891	37.3971	-13.7781						12.0464	NaN
-74.1962	37.3988	-13.3925						12.0721	NaN
-74.1645	37.398	-13.3291						12.299	NaN
-74.0938	37.3964	-13.1876						12.3089	NaN
-74.0688	37.3961	-13.1376						12.4167	NaN
-74.0125	37.3963	-13.0249						12.4232	NaN
-73.9763	37.3963	-12.9526						12.893	NaN
-73.9555	37.3962	-12.911						13.0356	NaN
-73.9436	37.3962	-12.8872						13.1567	NaN
-73.8832	37.3958	-12.7664						13.2078	NaN
-73.839	37.3953	-12.678						13.5	NaN
-73.8342	37.3952	-12.6685
-73.7861	37.3946	-12.5722
-73.7175	37.3937	-12.4349
-73.7096	37.3937	-12.4193
-73.6665	37.3937	-12.333
-73.6652	37.3937	-12.3303
-73.6346	37.3937	-12.2693
-73.5929	37.3938	-12.1858
-73.5779	37.3938	-12.1557
-73.5422	37.3941	-12.0844
-73.5358	37.3941	-12.0716
-73.4783	37.3945	-11.9566
-73.4712	37.3945	-11.9423
-73.4608	37.3945	-11.9216
-73.4237	37.3946	-11.8474
-73.373	37.3946	-11.7461
-73.3571	37.3946	-11.7141
-73.3155	37.3945	-11.6309
-73.2641	37.3935	-11.5281
-73.2188	37.3925	-11.4375
-73.1713	37.3916	-11.3425
-73.1215	37.3907	-11.2431
-73.0319	37.3893	-11.0637
-72.9649	37.3884	-10.9299
-72.8908	37.3875	-10.7817
-72.7656	37.3863	-10.5311
-72.7594	37.3863	-10.5189
-72.7585	37.3863	-10.5169
-72.7542	37.3864	-10.5085
-72.7004	37.3867	-10.4008
-72.6158	37.3851	-10.2315
-72.4379	37.3791	-9.87586
-72.3108	37.3718	-9.62162
-72.2966	37.371	-9.59319
-72.2425	37.368	-9.48496
-72.1505	37.3631	-9.30102
-72.0473	37.3581	-9.09462
-71.9746	37.3542	-8.94927
-71.9528	37.353	-8.90557
-71.9457	37.3525	-8.89141
-71.9288	37.3516	-8.85765
-71.8798	37.3486	-8.7595
-71.7691	37.3415	-8.53812
-71.6179	37.3306	-8.23588
-71.5303	37.3189	-8.06051
-71.4969	37.3146	-7.99386
-71.4708	37.3112	-7.94164
-71.3883	37.3008	-7.77669
-71.2249	37.281	-7.44981
-71.1587	37.2733	-7.31746
-71.1429	37.2715	-7.28586
-71.0652	37.2629	-7.13049
-70.8197	37.2407	-6.63943
-70.6693	37.2269	-6.33863
-70.466	37.2079	-5.93205
-70.4629	37.2076	-5.92584
-70.4605	37.2074	-5.921
-70.3555	37.1979	-5.71105
-70.3213	37.1947	-5.64251
-69.9812	37.1695	-4.96238
-69.8819	37.1634	-4.76373
-69.8801	37.1633	-4.76029
-69.8525	37.1617	-4.70506
-69.5872	37.1487	-4.1744
-69.4308	37.143	-3.86162
-69.3465	37.1406	-3.69296
-69.2281	37.1374	-3.45615
-68.8782	37.1311	-2.75642
-68.8465	37.1308	-2.69296
-68.7404	37.13	-2.48086
-68.6188	37.1299	-2.23755
-68.5764	37.1299	-2.1529
-68.557	37.13	-2.11409
-68.2465	37.1324	-1.49306
-67.9231	37.1367	-0.846247
-67.9064	37.1369	-0.812876
-67.9056	37.1369	-0.811155
-67.9005	37.137	-0.800954
-67.6995	37.1406	-0.399024
-67.2537	37.1523	0.49266
-67.2472	37.1525	0.505668
-67.1319	37.1545	0.736201
-66.814	37.1587	1.37199
-66.7663	37.1592	1.46737
-66.7384	37.1587	1.52313
-66.6726	37.1577	1.65472
-66.652	37.1574	1.69609
-66.562	37.156	1.87601
-66.4875	37.1543	2.02492
-66.3725	37.1519	2.25495
-66.1786	37.1485	2.64279
-65.7693	37.144	3.46144
-65.7449	37.1439	3.51028
-65.6354	37.1433	3.72914
-65.2247	37.1414	4.55061
-65.199	37.1414	4.60208
-64.858	37.1414	5.28395
-64.6004	37.1422	5.79916
-64.3136	37.1441	6.37271
-64.2644	37.1445	6.47123
-63.9134	37.1484	7.17314
-63.8206	37.1485	7.35882
-63.4203	37.1523	8.15932
-63.2289	37.152	8.54225
-63.0157	37.1533	8.96869
-62.7454	37.1576	9.50916
-62.6597	37.1596	9.68067
-62.2815	37.1718	10.437
-62.2007	37.1751	10.5985
-62.1381	37.1778	10.7237
-61.4299	37.2199	12.1402
-61.3622	37.2249	12.2755
-61.3341	37.2271	12.3318
-61.3152	37.229	12.3695
-61.3102	37.2295	12.3796
-61.304	37.2301	12.392
-61.2802	37.2325	12.4396
-61.265	37.2341	12.47
-60.8409	37.2325	13.3181
-60.6386	37.2258	13.7228
-60.4769	37.2176	14.0462
-60.4695	37.2171	14.061
-60.4317	37.2144	14.1367
-59.9942	37.1763	15.0115
-59.6323	37.1352	15.7354
-59.6156	37.1331	15.7689
-59.5983	37.1309	15.8033
-58.9024	37.0258	17.1953
-58.827	37.0125	17.346
-58.7876	37.0054	17.4248
-58.765	37	17.47
		135
		135
		135
		135
		135
		135
		135
		135
		135
		135
		135
		135
		135
		135
		135
		135
		135
		135
		135
		135
		135
		135
		135
		135
		135
		135
		135
		135
		135
		135
		135
		135
		135
		135
		135
		135
		135
		135
		135
		135
		135
		135
		135
		135
		135
		135
		135
		135
		135
		135
		135
		135
		135
		135
		135
		135
		135
		135
		135
		135
		135
		135
		135
		135
		135
		135
		135
		135
		135
		135
		135
		135
		135
		135
		135
		135
		135
		135
		135
		135
		135
		135
		135
		135
		135
		135
		135
		135
		135
		135
		135
		135
		135
		135
		135
		135
		135
		135
		135
		135
		135
		135
		135
		135
		135
		135
		135
		135
		135
		135
		135
		135
		135
		135
		135
		135
		135
		135
		135
		135
		135
		135
		135
		135
		135
		135
		135
		135
		135
		135
		135
		135
		135
		135
		135
		135
		135
		135
		135
		135
		135
		135
		135
		135
		135
		135
		135
		135
		135
		135
		135
		135
		135
		135
		135
		135
		135
		135
		135
		135
		135
		135
		135
		135
		135
		135
		135
		135
		135
		135
		135
		135
		135
		135
		135
		135
		135
		135
		135
		135
		135
		135
		135
		135
		135
		135
		135
		135
		135
		135
		135
		135
		135
		135
		135
		135
		135
		135
		135
		135
		135
		135
		135
		135
		135
		135
		135
		135
		135
		135
		135
		135
		135
		135
		135
		135
		135
		135
		135
		135
		135
		135
		135
		135
		135
		135
		135
		135
		135
		135
		135
		135
		135
		135
		135
		135
		135
		135
		135
		135
		135
		135
		135
		135
		135
		135
		135
		135
		135
		135
		135
		135
		135
		135
		135
		135
		135
		135
		135
		135
		135
		135
		135
		135
		135
		135
		135
		135
		135
		135
		135
		135
		135
		135
		135
		135
		135
		135
		135
		135
		135
		135
		135
		135
		135
		135
		135
		135
		135
		135
		135
		135
		135
		135
		135
		135
		135
		135
		135
		135
		135
		135
		135
		135
		135
		135
		135
		135
		135
		135
		135
		135
		135
		135
		135
		135
		135
		135
		135
		135
		135
		135
		135
		135
		135
		135
		135
		135
		135
		135
		135
		135
		135
		135
		135
		135
		135
		135
		135
		135
		135
		135
		135
		135
		135
		135
		135
		135
		135
		135
		135
		135
		135
		135
		135
		135
		135
		135
		135
		135
		135
		135
		135
		135
		135
		135
		135
		135
		135
		135
		135
		135
		135
		135
		135
		135

## Sheet: Fig13
% Model	HIFU 6 (half size with result) final 2 in in smaller time steps.mph			% Model	HIFU 6 (half size with result) final 2 in in smaller time steps.mph			% Model	HIFU 6 (half size with result) final 2 in in smaller time steps.mph
% Version	COMSOL 5.6.0.401			% Version	COMSOL 5.6.0.401			% Version	COMSOL 5.6.0.401
% Date	Jun 9 2022, 15:22			% Date	Jun 9 2022, 15:23			% Date	Jun 9 2022, 15:23
% Dimension	1			% Dimension	1			% Dimension	1
% Nodes	795			% Nodes	500			% Nodes	664
% Expressions	1			% Expressions	1			% Expressions	1
% Description	Line graph			% Description	Line graph			% Description	Line graph
% cln1x	Height			% cln1x	Height			% cln1x	Height
-135	NaN	-135		-85.5	NaN	-85.5		-65	NaN	-65
-134.442	NaN	-133.885		-85.1204	NaN	-84.7408		-64.7661	NaN	-64.5323
-134.152	NaN	-133.305		-84.8136	NaN	-84.1272		-64.5875	NaN	-64.175
-134.145	NaN	-133.29		-84.5719	NaN	-83.6439		-64.4509	NaN	-63.9018
-134.131	NaN	-133.262		-84.5396	NaN	-83.5793		-64.4021	NaN	-63.8042
-133.885	NaN	-132.769		-84.4882	NaN	-83.4763		-64.3821	NaN	-63.7642
-133.443	NaN	-131.887		-84.4858	NaN	-83.4717		-64.339	NaN	-63.678
-133.436	NaN	-131.871		-84.1262	NaN	-82.7525		-63.9469	NaN	-62.8938
-133.369	NaN	-131.739		-83.5475	NaN	-81.595		-63.8427	NaN	-62.6854
-133.327	NaN	-131.654		-82.8507	NaN	-80.2015		-63.7393	NaN	-62.4785
-133.325	NaN	-131.649		-82.8507	NaN	-80.2014		-63.393	NaN	-61.786
-133.272	NaN	-131.544		-82.8505	NaN	-80.2011		-63.2707	NaN	-61.5413
-133.244	NaN	-131.487		-82.5184	NaN	-79.5368		-62.9116	NaN	-60.8231
-133.224	NaN	-131.448		-82.4069	NaN	-79.3138		-62.7934	NaN	-60.5869
-132.818	NaN	-130.637		-81.6406	NaN	-77.7812		-62.7012	NaN	-60.4024
-132.741	NaN	-130.482		-81.5396	NaN	-77.5791		-62.6888	NaN	-60.3775
-132.693	NaN	-130.386		-81.4793	NaN	-77.4586		-62.6551	NaN	-60.3103
-132.431	NaN	-129.862		-81.4364	NaN	-77.3729		-62.5857	NaN	-60.1713
-132.149	NaN	-129.298		-81.0534	NaN	-76.6069		-62.5787	NaN	-60.1573
-132.044	NaN	-129.087		-80.3504	NaN	-75.2008		-62.4561	NaN	-59.9122
-131.937	NaN	-128.873		-80.2904	NaN	-75.0809		-62.1582	NaN	-59.3165
-131.414	NaN	-127.828		-80.1885	NaN	-74.8771		-62.0028	NaN	-59.0057
-131.261	NaN	-127.523		-79.3741	NaN	-73.2482		-61.852	NaN	-58.704
-131.245	NaN	-127.491		-79.3704	NaN	-73.2408		-61.8279	NaN	-58.6558
-131.226	NaN	-127.453		-79.3691	NaN	-73.2382		-61.6091	NaN	-58.2182
-131.104	NaN	-127.207		-78.9029	NaN	-72.3058		-61.1426	NaN	-57.2853
-130.924	NaN	-126.847		-78.8521	NaN	-72.2042		-60.8701	NaN	-56.7402
-130.839	NaN	-126.678		-78.4811	NaN	-71.4622		-60.8556	NaN	-56.7111
-130.789	NaN	-126.578		-78.2299	NaN	-70.9598		-60.8402	NaN	-56.6805
-130.683	NaN	-126.366		-78.0357	NaN	-70.5714		-60.699	NaN	-56.398
-130.408	NaN	-125.816		-77.6735	NaN	-69.8469		-60.6675	NaN	-56.3349
-130.318	NaN	-125.636		-77.5623	NaN	-69.6247		-60.5707	NaN	-56.1414
-130.256	NaN	-125.512		-77.3069	NaN	-69.1138		-60.4808	NaN	-55.9617
-130.206	NaN	-125.411		-77.0906	NaN	-68.6812		-60.0656	NaN	-55.1311
-130.171	NaN	-125.342		-76.6019	NaN	-67.7038		-59.7802	NaN	-54.5603
-129.925	NaN	-124.849		-76.5066	NaN	-67.5132		-59.6247	NaN	-54.2493
-129.712	NaN	-124.424		-76.2607	NaN	-67.0214		-59.5022	NaN	-54.0043
-129.493	NaN	-123.986		-76.1958	NaN	-66.8916		-59.0385	NaN	-53.077
-129.3	NaN	-123.6		-76.1437	NaN	-66.7874		-58.9658	NaN	-52.9316
-129.215	NaN	-123.429		-75.3638	NaN	-65.2275		-58.9416	NaN	-52.8832
-128.984	NaN	-122.967		-75.3043	NaN	-65.1086		-58.3465	NaN	-51.693
-128.854	NaN	-122.709		-75.2471	NaN	-64.9943		-58.3382	NaN	-51.6763
-128.811	NaN	-122.622		-74.9067	NaN	-64.3134		-58.2248	NaN	-51.4495
-128.644	NaN	-122.287		-74.8468	NaN	-64.1935		-58.1916	NaN	-51.3832
-128.471	NaN	-121.943		-74.309	NaN	-63.118		-58.1631	NaN	-51.3261
-128.285	NaN	-121.569		-73.8501	NaN	-62.2003		-58.0301	NaN	-51.0601
-128.265	NaN	-121.529		-73.4851	NaN	-61.4701		-57.8884	NaN	-50.7768
-128.255	NaN	-121.51		-73.421	NaN	-61.342		-57.4416	NaN	-49.8832
-128.159	NaN	-121.318		-73.2401	NaN	-60.9802		-57.2134	NaN	-49.4268
-128.055	0	-121.11		-72.5473	NaN	-59.5945		-57.1037	NaN	-49.2073
-127.98	0	-120.96		-72.4825	NaN	-59.4651		-57.0122	NaN	-49.0245
-127.899	0	-120.797		-72.3762	NaN	-59.2524		-56.9786	NaN	-48.9573
-127.769	0	-120.539		-72.278	NaN	-59.0559		-56.9044	NaN	-48.8087
-127.234	0	-119.467		-72.1629	NaN	-58.8258		-56.82	NaN	-48.64
-127.148	0	-119.296		-72.1527	NaN	-58.8055		-56.7807	NaN	-48.5614
-126.86	0	-118.72		-72.1433	NaN	-58.7866		-56.5282	NaN	-48.0564
-126.772	0	-118.543		-72.029	NaN	-58.558		-56.43	NaN	-47.8599
-126.335	0	-117.67		-71.3007	NaN	-57.1015		-56.218	NaN	-47.436
-125.908	0	-116.816		-70.9768	NaN	-56.4535		-56.0082	NaN	-47.0164
-125.836	0	-116.672		-70.9117	NaN	-56.3234		-55.9175	NaN	-46.8349
-125.695	0	-116.389		-70.5971	NaN	-55.6941		-55.8483	NaN	-46.6966
-125.632	0	-116.263		-69.8378	NaN	-54.1755		-55.677	NaN	-46.354
-125.569	0	-116.138		-69.8168	NaN	-54.1336		-55.6333	NaN	-46.2666
-125.191	0	-115.382		-69.6537	NaN	-53.8075		-55.6169	NaN	-46.2337
-125.082	0	-115.164		-69.0761	NaN	-52.6521		-55.2666	NaN	-45.5332
-125.08	0	-115.16		-68.9159	NaN	-52.3318		-55.1548	NaN	-45.3096
-124.961	0	-114.922		-68.7342	NaN	-51.9683		-54.9156	NaN	-44.8312
-124.632	0	-114.263		-68.0801	NaN	-50.6602		-54.8654	NaN	-44.7307
-124.601	0	-114.202		-68.0138	NaN	-50.5276		-54.7116	NaN	-44.4231
-124.528	0	-114.056		-67.9549	NaN	-50.4097		-54.4677	NaN	-43.9355
-124.465	0	-113.93		-67.9377	NaN	-50.3754		-54.4117	NaN	-43.8234
-124.092	0	-113.183		-67.8895	NaN	-50.2791		-54.3479	NaN	-43.6957
-123.718	0	-112.436		-67.8035	NaN	-50.107		-53.9636	NaN	-42.9271
-123.69	0	-112.381		-67.498	NaN	-49.4959		-53.7435	NaN	-42.487
-123.572	0	-112.145		-67.2632	0	-49.0263		-53.5812	NaN	-42.1624
-123.565	0	-112.129		-67.1735	0	-48.8471		-53.4636	NaN	-41.9272
-123.244	0	-111.489		-66.7513	0	-48.0027		-53.431	NaN	-41.8619
-123.111	0	-111.221		-66.6533	0	-47.8066		-53.0833	NaN	-41.1666
-123.082	0	-111.164		-66.5774	0	-47.6548		-52.9211	NaN	-40.8422
-122.876	0	-110.751		-66.463	0	-47.4259		-52.8297	NaN	-40.6595
-122.647	0	-110.294		-66.0916	0	-46.6832		-52.7091	NaN	-40.4182
-122.566	0	-110.132		-65.6566	0	-45.8133		-52.6762	NaN	-40.3524
-122.473	0	-109.947		-65.5609	0	-45.6219		-52.6434	NaN	-40.2868
-122.395	0	-109.789		-65.2305	0	-44.961		-52.4127	NaN	-39.8253
-122.014	0	-109.028		-64.9816	0	-44.4633		-52.2083	NaN	-39.4165
-121.937	0	-108.875		-64.7914	0	-44.0828		-52.1609	NaN	-39.3218
-121.521	0	-108.041		-64.6894	0	-43.8789		-51.9415	NaN	-38.883
-121.468	0	-107.937		-64.268	0	-43.0361		-51.6751	NaN	-38.3501
-121.353	0	-107.707		-64.2514	0	-43.0028		-51.5979	NaN	-38.1958
-121.328	0	-107.656		-64.2002	0	-42.9003		-51.3915	NaN	-37.783
-121.292	0	-107.584		-64.109	0	-42.7179		-51.3301	NaN	-37.6602
-121.019	0	-107.039		-64.0143	0	-42.5287		-51.0654	NaN	-37.1309
-120.832	0	-106.664		-63.8929	0	-42.2857		-51.0232	0	-37.0465
-120.356	0	-105.711		-63.2814	0	-41.0627		-50.703	0	-36.406
-120.294	0	-105.587		-63.072	0	-40.6439		-50.4567	0	-35.9134
-120.231	0	-105.462		-62.9651	0	-40.4302		-50.1461	0	-35.2922
-120.08	0	-105.16		-62.7027	0	-39.9053		-49.9248	0	-34.8496
-119.939	0	-104.877		-62.4818	0	-39.4636		-49.8938	0	-34.7875
-119.646	0	-104.292		-62.1426	0	-38.7853		-49.5554	0	-34.1108
-119.311	0	-103.623		-61.9382	0	-38.3764		-49.5366	0	-34.0732
-119.288	0	-103.576		-61.7825	0	-38.065		-49.3332	0	-33.6665
-119.26	0	-103.521		-61.6728	0	-37.8456		-49.1877	0	-33.3755
-119.213	0	-103.426		-61.5139	0	-37.5277		-48.9818	0	-32.9637
-118.837	0	-102.674		-61.3008	0	-37.1016		-48.8375	0	-32.6749
-118.703	0	-102.405		-61.0748	0	-36.6496		-48.761	0	-32.522
-118.459	0	-101.917		-60.9635	0	-36.4269		-48.7406	0	-32.4812
-118.448	0	-101.896		-60.8068	0	-36.1136		-48.655	0	-32.3099
-118.424	0	-101.847		-60.7966	0	-36.0933		-48.6443	0	-32.2886
-118.016	0	-101.032		-60.7723	0	-36.0445		-48.5105	0	-32.0209
-117.736	0	-100.471		-60.7592	0	-36.0183		-48.4641	0	-31.9282
-117.728	0	-100.457		-60.0979	0	-34.6958		-48.4534	0	-31.9068
-117.722	0	-100.445		-59.8809	0	-34.2618		-48.0798	0	-31.1596
-117.711	0	-100.422		-59.8494	0	-34.1989		-47.7025	0	-30.405
-117.495	0	-99.9902		-59.6362	0	-33.7725		-47.6969	0	-30.3939
-117.401	0	-99.8011		-59.2932	0	-33.0863		-47.5676	0	-30.1351
-117.267	0	-99.5331		-59.0023	0	-32.5047		-47.419	0	-29.8379
-117.108	0	-99.2154		-58.9058	0	-32.3117		-47.1382	0	-29.2763
-117.099	0	-99.1981		-58.8821	0	-32.2641		-47.1238	0	-29.2475
-117.035	0	-99.0702		-58.863	0	-32.226		-47.0958	0	-29.1916
-116.994	0	-98.9888		-58.7055	0	-31.911		-46.7208	0	-28.4416
-116.766	0	-98.5313		-58.3008	0	-31.1016		-46.6814	0	-28.3629
-116.492	0	-97.9847		-57.8512	0	-30.2023		-46.1906	0	-27.3811
-116.487	0	-97.9749		-57.7609	0	-30.0218		-46.1307	0	-27.2614
-116.417	0	-97.8338		-57.6957	0	-29.8914		-46.112	0	-27.224
-116.415	0	-97.8307		-57.5465	0	-29.593		-45.9949	0	-26.9898
-116.396	0	-97.7922		-57.4986	0	-29.4973		-45.9682	0	-26.9364
-116.393	0	-97.7856		-57.308	0	-29.116		-45.7876	0	-26.5752
-116.353	0	-97.7058		-57.2314	0	-28.9628		-45.4266	0	-25.8532
-116.214	0	-97.4277		-57.0873	0	-28.6745		-45.4118	0	-25.8236
-116.022	0	-97.0449		-56.9822	0	-28.4644		-45.3275	0	-25.6549
-115.963	0	-96.9258		-56.5863	0	-27.6726		-45.0698	0	-25.1395
-115.66	0	-96.3193		-56.5767	0	-27.6533		-45.049	0	-25.0979
-115.425	0	-95.8492		-56.4913	0	-27.4826		-44.916	0	-24.832
-115.41	0	-95.8206		-56.0158	0	-26.5316		-44.7703	0	-24.5406
-114.939	0	-94.8786		-55.876	0	-26.252		-44.6696	0	-24.3392
-114.938	0	-94.877		-55.8392	0	-26.1783		-44.5977	0	-24.1954
-114.923	0	-94.8465		-55.7064	0	-25.9129		-44.2933	0	-23.5866
-114.922	0	-94.8446		-55.3734	0	-25.2469		-43.9659	0	-22.9319
-114.906	0	-94.8115		-55.2927	0	-25.0854		-43.8957	0	-22.7914
-114.577	0	-94.1549		-55.213	0	-24.926		-43.8724	0	-22.7448
-114.356	0	-93.7111		-55.0941	0	-24.6882		-43.8099	0	-22.6198
-114.29	0.027324	-93.5793		-54.9862	0	-24.4723		-43.7136	0	-22.4273
-114.223	0	-93.4465		-54.8738	0	-24.2476		-43.6648	0	-22.3296
-114.024	0.00555524	-93.0474		-54.5418	0	-23.5835		-43.5523	0	-22.1046
-114.024	0.00556007	-93.0474		-54.4412	0	-23.3824		-42.9843	0	-20.9686
-114.024	0.00558011	-93.0472		-54.3858	0	-23.2715		-42.9562	0	-20.9123
-113.887	0.129731	-92.7745		-54.2865	0	-23.0729		-42.9433	0	-20.8867
-113.876	0.132777	-92.7521		-54.2646	0	-23.0292		-42.8492	0	-20.6983
-113.843	0.141781	-92.6861		-54.259	0	-23.018		-42.5104	0	-20.0207
-113.483	0.240056	-91.965		-54.0927	0	-22.6853		-42.4674	0	-19.9348
-113.434	0.253296	-91.8679		-53.5553	0	-21.6105		-42.3175	0	-19.635
-113.418	0.257625	-91.8361		-53.3492	0	-21.1985		-42.1736	0	-19.3472
-113.282	0.29458	-91.565		-52.9976	0	-20.4951		-42.1657	0	-19.3314
-113.063	0.354324	-91.1266		-52.9422	0	-20.3845		-41.9598	0	-18.9196
-113.022	0.609528	-91.043		-52.8228	0	-20.1456		-41.682	0	-18.364
-112.959	0.647032	-90.9179		-52.5766	0	-19.6532		-41.6752	0	-18.3505
-112.942	0.829941	-90.8836		-52.3932	0	-19.2864		-41.6163	0	-18.2326
-112.925	0.833581	-90.8504		-52.2763	0	-19.0527		-41.4755	0	-17.951
-112.766	0.554408	-90.5318		-52.24	0	-18.98		-41.465	0	-17.9299
-112.538	0.673468	-90.0757		-52.1761	0	-18.8521		-41.4009	0	-17.8018
-112.515	0.676071	-90.03		-51.9054	0	-18.3108		-41.0694	0	-17.1388
-112.454	0.682988	-89.9087		-51.5745	0	-17.649		-41.0327	0	-17.0654
-112.409	0.688216	-89.8171		-51.5009	0	-17.5017		-40.9848	0	-16.9695
-112.365	0.693213	-89.7295		-51.4994	0	-17.4989		-40.9602	0	-16.9204
-112.344	0.695585	-89.6878		-50.9198	0	-16.3396		-40.639	0	-16.278
-112.019	0.732656	-89.0378		-50.6337	0	-15.7673		-40.5196	0	-16.0392
-112.004	0.734357	-89.008		-50.6157	0	-15.7314		-40.4232	0	-15.8464
-111.977	0.737416	-88.9544		-50.4845	0	-15.4691		-40.3845	0	-15.769
-111.954	0.74003	-88.9085		-50.2755	0	-15.0509		-40.3813	0	-15.7625
-111.935	0.742277	-88.8691		-50.0328	0	-14.5656		-40.3616	0	-15.7231
-111.922	0.743715	-88.8439		-49.6732	0	-13.8463		-40.3412	0	-15.6824
-111.5	0.814935	-88		-49.383	0	-13.266		-39.8577	0	-14.7155
-111.135	0.815222	-87.2697		-49.2708	0	-13.0415		-39.8124	0	-14.6247
-111.103	0.810959	-87.2056		-49.061	0	-12.622		-39.7914	0	-14.5828
-111.035	0.801985	-87.0708		-48.5285	0	-11.5571		-39.7882	0	-14.5764
-110.914	0.785793	-86.8275		-48.0071	0	-10.5141		-39.785	0	-14.57
-110.848	0.77703	-86.6959		-48.007	0	-10.5139		-39.7618	0	-14.5235
-110.77	0.766613	-86.5394		-48.0068	0	-10.5137		-39.6099	0	-14.2197
-110.67	0.753356	-86.3402		-48.0063	0	-10.5125		-39.5006	0	-14.0013
-110.571	0.740138	-86.1416		-47.7287	0	-9.95734		-39.458	0	-13.9161
-110.405	0.615283	-85.8091		-47.6773	0	-9.85466		-39.2523	0	-13.5045
-110.339	0.609524	-85.6787		-47.4275	0	-9.35495		-39.2164	0	-13.4329
-110.332	0.608871	-85.6639		-47.3661	0	-9.23216		-39.2122	0	-13.4244
-110.311	0.607028	-85.6222		-47.3348	0	-9.16953		-39.1875	0	-13.3751
-110.252	0.601849	-85.505		-47.3329	0	-9.16578		-39.1821	0	-13.3642
-110.224	0.684095	-85.4476		-47.2414	0	-8.98288		-39.0193	0	-13.0386
-110.194	0.69294	-85.3881		-46.6925	0	-7.88503		-38.9949	0	-12.9899
-109.91	0.777406	-84.8199		-46.6273	0	-7.7546		-38.9632	0	-12.9264
-109.907	0.778199	-84.8146		-46.5728	0	-7.64563		-38.732	0	-12.464
-109.902	0.779771	-84.804		-46.517	0	-7.53405		-38.6684	0	-12.3368
-109.901	0.780127	-84.8016		-46.374	0	-7.24798		-38.6317	0	-12.2634
-109.897	0.78127	-84.7939		-46.328	0	-7.15591		-38.5135	0	-12.027
-109.704	0.807174	-84.4089		-46.0821	0	-6.66414		-38.3284	0	-11.6569
-109.565	0.849781	-84.1308		-46.0101	0	-6.52018		-38.3108	0	-11.6215
-109.499	0.870227	-83.9974		-45.9791	0	-6.45827		-38.2647	0	-11.5294
-109.491	0.872648	-83.9816		-45.9417	0	-6.38333		-38.1436	0	-11.2873
-109.412	1	-83.8238		-45.8359	0.00305749	-6.17181		-38.0673	0	-11.1346
-109.41	1	-83.8191		-45.6851	0.00883684	-5.87011		-38.0659	0	-11.1317
-109.373	0.998567	-83.7468		-45.6157	0.0114936	-5.73145		-38.0633	0	-11.1267
-109.272	0.994019	-83.5449		-45.25	0.363248	-5		-38.0563	0	-11.1126
-109.128	0.987518	-83.2564		-44.7622	0.683086	-4.02447		-37.9895	0	-10.979
-109.037	0.983398	-83.0736		-44.5992	0.71509	-3.69836		-37.944	0	-10.888
-108.916	0.839457	-82.8325		-44.464	0.741353	-3.42793		-37.841	0	-10.682
-108.884	0.831287	-82.7674		-44.3803	0.757469	-3.26068		-37.7888	0	-10.5776
-108.764	0.809356	-82.5286		-44.2842	0.775871	-3.06848		-37.7612	0	-10.5225
-108.754	0.807011	-82.5087		-44.2595	0.75734	-3.01902		-37.6856	0	-10.3711
-108.711	0.796701	-82.4213		-44.2428	0.761469	-2.98558		-37.5878	0	-10.1757
-108.432	0.750204	-81.8644		-44.2371	0.762871	-2.97422		-37.5374	0	-10.0748
-108.399	0.744702	-81.7984		-44.163	0.781171	-2.826		-37.5106	0	-10.0212
-108.386	0.702528	-81.7723		-44.1247	0.790632	-2.74937		-37.2543	0	-9.50866
-108.283	0.700494	-81.5651		-44.0813	0.801336	-2.66268		-37.226	0	-9.45202
-108.165	0.698178	-81.3292		-44.0403	0.817781	-2.58058		-37.1668	0	-9.33352
-108.099	0.696887	-81.1977		-43.9826	0.835936	-2.4653		-37.05	0	-9.1
-107.952	0.694003	-80.9038		-43.7885	0.958453	-2.07708		-36.9181	0	-8.8361
-107.942	0.693801	-80.8833		-43.5103	1	-1.52053		-36.8201	0	-8.64025
-107.839	0.759378	-80.6776		-43.5075	1	-1.51497		-36.7718	0	-8.54368
-107.82	0.845915	-80.6399		-43.5069	1	-1.51371		-36.6911	0	-8.38229
-107.8	0.841735	-80.5993		-42.9307	0.979336	-0.361466		-36.6132	0	-8.22631
-107.667	0.814453	-80.3347		-42.9185	0.979499	-0.336976		-36.4771	0	-7.95419
-107.608	0.802316	-80.2169		-42.7768	0.981382	-0.0536253		-36.3724	0	-7.74482
-107.534	0.783934	-80.0687		-42.7615	0.981586	-0.0229288		-36.137	0	-7.27399
-107.482	0.776963	-79.9639		-42.4409	0.860832	0.618285		-36.128	0	-7.25605
-107.345	0.758771	-79.6903		-42.2273	0.861073	1.04543		-36.0917	0	-7.18349
-107.278	0.749836	-79.556		-42.2107	0.861091	1.07858		-35.9357	0	-6.8714
-107.19	0.738076	-79.3791		-42.1196	0.861194	1.2608		-35.9229	0	-6.84584
-107.007	0.713787	-79.0139		-42.0359	0.861288	1.42815		-35.86	0	-6.71991
-106.991	0.711662	-78.9819		-42.015	0.940492	1.47007		-35.6857	0	-6.37134
-106.923	0.702566	-78.8452		-41.6696	0.893506	2.16075		-35.5554	0	-6.11079
-106.889	0.698098	-78.778		-41.6086	0.748544	2.28278		-35.4734	0	-5.94686
-106.845	0.692218	-78.6896		-41.5557	0.88108	2.3886		-35.3626	0	-5.72514
-106.5	0.902788	-78		-41.4297	0.842943	2.64053		-35.1498	0	-5.2996
-106.238	0.805208	-77.4761		-41.3298	0.812696	2.84033		-35.079	0	-5.15807
-106.222	0.799274	-77.4442		-41.3067	0.805705	2.8865		-35.0032	0	-5.00637
-106.018	0.723049	-77.035		-41.2925	0.801384	2.91505		-34.9018	0	-4.80358
-105.998	0.715886	-76.9965		-41.2435	0.791259	3.01303		-34.8539	0	-4.70777
-105.976	0.707627	-76.9522		-41.0369	0.739485	3.42626		-34.6323	0	-4.26454
-105.944	0.695759	-76.8885		-40.9209	0.710414	3.65829		-34.5708	0	-4.14163
-105.927	0.689311	-76.8539		-40.8545	0.69379	3.79097		-34.4646	0	-3.92929
-105.845	0.658699	-76.6895		-40.7712	0.672922	3.95753		-34.1815	0	-3.36291
-105.714	0.745432	-76.4283		-40.25	0.450188	5		-34.087	0	-3.17393
-105.642	0.736951	-76.2834		-39.8225	0.001125	5.85499		-34.0497	0	-3.09949
-105.481	0.705418	-75.9629		-39.7282	0.000680036	6.04359		-34.0156	0	-3.03115
-105.404	0.688981	-75.8082		-39.6106	0.000125339	6.27871		-33.9413	0	-2.88251
-105.335	0.674276	-75.6698		-39.5477	0	6.40462		-33.8915	0	-2.78307
-105.16	0.637167	-75.3205		-39.395	0	6.70999		-33.6209	0	-2.24187
-105.095	0.623265	-75.1897		-39.328	0	6.84407		-33.4275	0	-1.85509
-105.031	0.60972	-75.0622		-39.2059	0	7.08825		-33.2188	0	-1.43753
-104.826	0.566244	-74.6529		-39.1466	0	7.20679		-33.0761	0	-1.15228
-104.787	0.640192	-74.5731		-39.0876	0	7.32487		-32.9693	0	-0.938618
-104.724	0.555357	-74.4475		-38.9811	0	7.53776		-32.8303	0	-0.660524
-104.538	0.543203	-74.0766		-38.9615	0	7.57698		-32.6001	0	-0.200112
-104.344	0.425247	-73.688		-38.9222	0	7.6556		-32.4124	0	0.175243
-104.279	0.386046	-73.5588		-38.882	0	7.73601		-32.3735	0	0.25295
-104.237	0.360476	-73.4746		-38.7611	0	7.97783		-32.2841	0	0.431705
-103.883	0.145195	-72.7654		-38.7154	0	8.06912		-32.2735	0	0.453053
-103.848	0.230032	-72.6967		-38.2655	0	8.96896		-32.0279	0	0.944201
-103.702	0.181328	-72.4047		-38.0009	0	9.49822		-32.0276	0	0.944843
-103.646	0.162699	-72.293		-37.9808	0	9.53844		-32.0271	0	0.945763
-103.607	0.0262174	-72.2142		-37.9685	0	9.56296		-32.0115	0	0.97707
-103.416	0.0132559	-71.8329		-37.7698	0	9.96043		-31.9344	0	1.13121
-103.366	0.0097934	-71.7311		-37.6784	0	10.1433		-31.8628	0	1.27442
-103.259	0.00253013	-71.5174		-37.671	0	10.158		-31.8584	0	1.28317
-103.17	0	-71.3408		-37.4027	0	10.6946		-31.8569	0	1.28624
-103.051	0	-71.1023		-37.2781	0	10.9439		-31.5357	0	1.92859
-102.882	0	-70.7639		-37.1515	0	11.1969		-31.4604	0	2.07911
-102.745	0	-70.4895		-37.1291	0	11.2417		-31.4441	0.0026265	2.11186
-102.542	0	-70.0836		-37.0951	0	11.3098		-31.3664	0.00488698	2.26716
-102.5	0	-70.0007		-37.0164	0	11.4673		-31.0757	0.013349	2.84851
-102.334	0	-69.6681		-36.9347	0	11.6307		-30.8012	0.0370554	3.3977
-102.074	0	-69.1477		-36.7097	0	12.0807		-30.7935	0.0390964	3.41297
-101.987	0	-68.9738		-36.6662	0	12.1676		-30.7805	0.04258	3.43905
-101.979	0	-68.9584		-36.6414	0	12.2171		-30.7217	0.0582469	3.55655
-101.966	0	-68.9318		-36.3894	0	12.7212		-30.6718	0.0715171	3.65633
-101.959	0	-68.9184		-36.3719	0	12.7562		-30.6593	0.0748395	3.68135
-101.954	0	-68.9086		-36.2217	0	13.0565		-30.6557	0.0757939	3.68854
-101.72	0	-68.4408		-36.0686	0	13.3628		-30.3632	0.152931	4.2736
-101.548	0	-68.0964		-36.0006	0	13.4987		-30	0.674225	5
-101.537	0	-68.0744		-35.9067	0	13.6866		-29.7046	0.760634	5.59081
-101.441	0	-67.8829		-35.7774	0	13.9452		-29.6462	0.781873	5.70758
-101.315	0	-67.6301		-35.713	0	14.074		-29.3998	0.86988	6.20032
-101.175	0	-67.3498		-35.5124	0	14.4752		-29.2784	0.912314	6.4432
-101.121	0	-67.2417		-35.4643	0	14.5713		-29.0852	0.978569	6.82963
-101.037	0	-67.0747		-35.2709	0	14.9583		-28.8897	0.888074	7.22068
-100.946	0	-66.8916		-35.063	0	15.374		-28.8084	0.835013	7.38328
-100.638	0	-66.2761		-35.0614	0	15.3771		-28.8017	0.83064	7.39668
-100.634	0	-66.2674		-35.0597	0	15.3807		-28.7789	0.815797	7.44216
-100.627	0	-66.2534		-35.0543	0	15.3915		-28.7332	0.694555	7.5335
-100.597	0	-66.1938		-34.8737	0	15.7526		-28.6022	0.701146	7.79561
-100.58	0	-66.1608		-34.8628	0	15.7743		-28.5822	0.702151	7.83558
-100.577	0	-66.1539		-34.7705	0	15.9589		-28.5179	0.705387	7.96427
-100.518	0	-66.0353		-34.5232	0	16.4535		-28.5009	0.706243	7.9983
-100.512	0	-66.0246		-34.5213	0	16.4573		-28.311	0.715791	8.378
-100.44	0	-65.8805		-34.5211	0	16.4579		-28.2214	0.720296	8.55713
-100.282	0	-65.5637		-34.5184	0	16.4633		-28.2081	0.693114	8.58372
-100.276	0	-65.5524		-34.2692	0	16.9616		-28.1341	0.722738	8.7318
-100.095	0	-65.1899		-34.1914	0	17.1172		-28.0964	0.737825	8.80722
-99.9057	0	-64.8113		-34.1723	0	17.1555		-28.064	0.731723	8.87209
-99.7919	0	-64.5838		-34.121	0	17.258		-27.9801	0.74854	9.03989
-99.7271	0	-64.4542		-34.0361	0	17.4278		-27.9128	0.762017	9.17437
-99.6615	0	-64.323		-33.8523	0	17.7953		-27.7162	0.80143	9.56765
-99.6387	0	-64.2774		-33.7751	0	17.9499		-27.6773	0.809167	9.64538
-99.5951	0	-64.1902		-33.7467	0	18.0067		-27.5927	0.848211	9.81455
-99.5706	0	-64.1413		-33.471	0	18.5579		-27.5678	0.851504	9.8643
-99.3079	0	-63.6158		-33.4638	0	18.5723		-27.46	0.973831	10.0801
-99.1831	0	-63.3663		-33.4631	0	18.5739		-27.3157	0.945346	10.3686
-99.1601	0	-63.3202		-33.4552	0	18.5897		-27.2641	0.935161	10.4717
-99.1217	0	-63.2434		-33.4039	0	18.6922		-27.153	0.913216	10.694
-99.0843	0	-63.1685		-33.3987	0	18.7027		-27.0306	0.889035	10.9389
-99.0681	0	-63.1361		-33.3865	0	18.7269		-26.9307	0.869307	11.1387
-98.993	0	-62.986		-33.2869	0	18.9261		-26.8625	0.853999	11.275
-98.984	0	-62.968		-33.2132	0	19.0736		-26.672	0.814043	11.6559
-98.9744	0	-62.9489		-33.0597	0	19.3806		-26.6718	0.813984	11.6565
-98.924	0	-62.848		-33.0514	0	19.3972		-26.6714	0.813909	11.6572
-98.8133	0	-62.6266		-32.7091	0	20.0819		-26.4783	0.773099	12.0434
-98.7632	0	-62.5265		-32.681	0	20.138		-26.302	0.742281	12.3959
-98.6996	0	-62.3992		-32.6749	0	20.1503		-26.2781	0.738091	12.4438
-98.6662	0	-62.3324		-32.63	0	20.24		-26.2706	0.763848	12.4587
-98.6349	0	-62.2698		-32.5215	0	20.4571		-26.243	0.744281	12.5141
-98.513	0	-62.026		-32.5055	0	20.4891		-26.2084	0.719833	12.5833
-98.5034	0	-62.0067		-32.404	0	20.692		-26.1309	0.665078	12.7383
-98.5014	0	-62.0028		-32.378	0	20.744		-26.1141	0.653247	12.7718
-98.457	0	-61.914		-32.3579	0	20.7842		-25.994	0.56839	13.0119
-98.4431	0	-61.8862		-32.1717	0	21.1567		-25.9749	0.554901	13.0501
-98.4405	0	-61.8809		-32.1674	0	21.1652		-25.8869	0.492722	13.2261
-98.3523	0	-61.7046		-32.1422	0	21.2156		-25.8829	0.489894	13.2341
-98.3047	0	-61.6095		-31.7785	0	21.9429		-25.8821	0.504177	13.2357
-98.1798	0	-61.3596		-31.7727	0	21.9546		-25.8802	0.502382	13.2395
-98.1777	0	-61.3554		-31.7532	0	21.9936		-25.7376	0.366965	13.5248
-98.1445	0	-61.289		-31.734	0	22.032		-25.6583	0.291719	13.6834
-98.0793	0	-61.1586		-31.6511	0	22.1979		-25.6347	0.269322	13.7306
-97.9584	0	-60.9167		-31.5275	0	22.4451		-25.5886	0.22558	13.8227
-97.915	0	-60.8299		-31.43	0	22.64		-25.5488	0.187761	13.9024
-97.8655	0	-60.731		-31.3492	0	22.8016		-25.5199	0.160361	13.9602
-97.8643	0	-60.7285		-31.152	0	23.1959		-25.3688	0.0169168	14.2624
-97.8512	0	-60.7025		-31.0357	0	23.4287		-25.2943	0	14.4114
-97.8332	0	-60.6665		-30.8496	0	23.8007		-25	0.00418396	15
-97.6567	0	-60.3134		-30.7043	0	24.0915		-24.6261	0	15.7479
-97.5568	0	-60.1136		-30.584	0	24.3319		-24.4119	0	16.1761
-97.491	0	-59.982		-30.5063	0	24.4873		-24.3842	0	16.2316
-97.4016	0	-59.8033		-30.4483	0	24.6034		-24.3422	0	16.3156
-97.2806	0	-59.5612		-30.3828	0	24.7345		-24.2521	0	16.4958
-97.2106	0	-59.4212		-30.2522	0	24.9957		-24.1334	0	16.7331
-97.1577	0	-59.3154		-30.1967	0	25.1065		-23.973	0	17.054
-97.109	0	-59.218		-30.0533	0	25.3934		-23.8782	0	17.2436
-96.9522	0	-58.9043		-29.7936	0	25.9127		-23.8526	0	17.2947
-96.8494	0	-58.6989		-29.714	0	26.072		-23.815	0	17.37
-96.7712	0	-58.5423		-29.6057	0	26.2885		-23.68	0	17.64
-96.7211	0	-58.4423		-29.593	0	26.3139		-23.586	0	17.8281
-96.6904	0	-58.3808		-29.5867	0	26.3266		-23.4947	0	18.0105
-96.6247	0	-58.2495		-29.5024	0	26.4951		-23.4775	0	18.045
-96.5976	0	-58.1952		-29.2594	0	26.9813		-23.0998	0	18.8004
-96.493	0	-57.986		-29.1383	0	27.2235		-23.0908	0	18.8184
-96.4559	0	-57.9118		-28.9716	0	27.5567		-23.0847	0	18.8306
-96.3558	0	-57.7116		-28.8259	0	27.8482		-23.0248	0	18.9504
-96.2186	0	-57.4372		-28.7874	0	27.9253		-23.0083	0	18.9834
-96.1862	0	-57.3724		-28.7211	0	28.0579		-22.9785	0	19.0429
-96.1226	0	-57.2453		-28.7168	0	28.0664		-22.9386	0	19.1228
-96.1133	0	-57.2265		-28.5694	0	28.3613		-22.5209	0	19.9582
-96.0744	0	-57.1489		-28.2812	0	28.9377		-22.4929	0	20.0142
-96.0603	0	-57.1205		-28.2706	0	28.9588		-22.48	0	20.04
-96.0423	0	-57.0846		-28.1554	0	29.1893		-22.4788	0	20.0423
-95.847	0	-56.694		-27.8863	0	29.7274		-22.4766	0	20.0468
-95.7613	0	-56.5225		-27.8608	0	29.7784		-22.319	0	20.3621
-95.7534	0	-56.5069		-27.5658	0	30.3684		-22.2229	0	20.5542
-95.7017	0	-56.4035		-26.7342	0	32.0315		-22.0319	0	20.9363
-95.6203	0	-56.2405		-26.5835	0	32.333		-21.9181	0	21.1637
-95.4686	0	-55.9373		-26.5833	0	32.3334		-21.8711	0	21.2579
-95.459	0	-55.9181		-26.3795	0	32.741		-21.8094	0	21.3812
-95.4507	0	-55.9015		-26.3508	0	32.7983		-21.8012	0	21.3975
-95.4264	0	-55.8528		-25.5115	0	34.477		-21.7	0	21.6001
-95.3143	0	-55.6286		-25.4683	0	34.5633		-21.354	0	22.292
-95.1815	0	-55.363		-25.4561	0	34.5878		-21.3168	0	22.3664
-95.1165	0	-55.2329		-25.4559	0	34.5881		-21.1904	0	22.6193
-95.0871	0	-55.1742		-25.3833	0	34.7334		-21.1236	0	22.7528
-94.8811	0	-54.7621		-25.3718	0	34.7565		-20.8378	0	23.3244
-94.8525	0	-54.7049		-25.1284	0	35.2432		-20.7451	0	23.5098
-94.8267	0	-54.6534		-24.6709	0	36.1582		-20.5749	0	23.8502
-94.7434	0	-54.4868		-24.5622	0	36.3757		-20.4454	0	24.1092
-94.716	0	-54.432		-24.2001	0	37.0999		-20.425	0	24.1501
-94.5739	0	-54.1479		-23.9601	0	37.5798		-20.2543	0	24.4914
-94.4131	0	-53.8263		-23.8778	0	37.7444		-20.0979	0	24.8042
-94.3801	0	-53.7601		-23.7782	0	37.9436		-20.0884	0	24.8232
-94.34	0	-53.68		-23.5191	0	38.4618		-20.0796	0	24.8408
-94.2715	0	-53.543		-23.1816	0	39.1368		-20.0252	0	24.9495
-94.1478	0	-53.2957		-23.0471	0	39.4059		-19.8373	0	25.3254
-94.1342	0	-53.2684		-22.6125	0	40.275		-19.7639	0	25.4722
-94.0882	0	-53.1764		-22.591	0	40.3179		-19.7472	0	25.5056
-94.0591	0	-53.1181		-22.3492	0	40.8016		-19.6279	0	25.7443
-93.946	0	-52.892		-22.2613	0	40.9774		-19.3537	0	26.2926
-93.8351	0	-52.6703		-22.2529	0	40.9942		-19.2916	0	26.4168
-93.825	0	-52.6501		-22.231	0	41.038		-19.233	0	26.5341
-93.7864	0	-52.5727		-22.153	0	41.1939		-19.0652	0	26.8696
-93.5097	0	-52.0195		-22.1401	0	41.2197		-18.8241	0	27.3518
-93.4715	0	-51.943		-22.1331	0	41.2338		-18.5679	0	27.8642
-93.3612	0	-51.7223		-22.0853	0	41.3293		-18.5544	0	27.8912
-93.3314	0	-51.6629		-21.9104	0	41.6792		-18.5495	0	27.9009
-93.3243	0	-51.6485		-21.3379	0	42.8243		-18.4326	0	28.1347
-92.9167	0	-50.8333		-20.9975	0	43.505		-18.184	0	28.6321
-92.9124	0	-50.8248		-20.9135	0	43.6731		-18.1475	0	28.7051
-92.9041	0	-50.8081		-20.8462	0	43.8075		-18.0947	0	28.8106
-92.7407	0	-50.4813		-20.834	0	43.832		-17.9207	0	29.1587
-92.593	0	-50.1861		-20.5125	0	44.4749		-17.7741	0	29.4518
-92.5869	0	-50.1739		-20.3188	0	44.8624		-17.4871	0	30.0258
-92.5843	0	-50.1686		-20.3018	0	44.8965		-17.4347	0	30.1306
-92.4312	0	-49.8624		-19.5978	0	46.3044		-17.3939	0	30.2121
-92.3493	0	-49.6986		-19.3565	0	46.7869		-17.2986	0	30.4027
-92.3394	0	-49.6788		-19.3553	0	46.7894		-17.197	0	30.606
-92.3226	0	-49.6451		-19.338	0	46.8239		-16.9338	0	31.1324
-92.2307	0	-49.4615		-19.285	0	46.9301		-16.8296	0	31.3408
-92.1565	0	-49.3131		-19.2443	0	47.0114		-16.7318	0	31.5365
-92.1265	0	-49.253		-18.2219	0	49.0561		-16.6904	0	31.6191
-92.0236	0	-49.0472		-18.1105	0	49.2791		-16.6452	0	31.7096
-91.9988	0	-48.9976		-18.1036	0	49.2928		-16.5392	0	31.9215
-91.9861	0	-48.9723		-17.9884	NaN	49.5232		-16.373	0	32.2539
-91.9117	0	-48.8233		-17.545	NaN	50.4101		-16.3124	0	32.3752
-91.8803	0	-48.7606		-17.4394	NaN	50.6213		-16.2602	0	32.4797
-91.7668	0	-48.5337		-17.213	NaN	51.074		-16.1788	0	32.6424
-91.6729	0	-48.3458		-17.1976	NaN	51.1048		-16.1535	0	32.6931
-91.6412	0	-48.2823		-17.1863	NaN	51.1275		-16.1516	0	32.6968
-91.6389	0	-48.2778		-16.6099	NaN	52.2803		-15.938	0	33.1239
-91.6244	0	-48.2488		-16.4549	NaN	52.5903		-15.9171	0	33.1657
-91.5203	0	-48.0405		-16.3728	NaN	52.7545		-15.8486	0	33.3028
-91.4904	0	-47.9809		-16.2806	NaN	52.9388		-15.844	0	33.312
-91.4641	0	-47.9282		-16.1709	NaN	53.1582		-15.8048	0	33.3904
-91.312	0	-47.6239		-15.8378	NaN	53.8244		-15.5612	0	33.8775
-91.2726	0	-47.5452		-15.5073	NaN	54.4855		-15.479	0	34.042
-91.2628	0	-47.5255		-15.208	NaN	55.0841		-15.472	0	34.056
-91.1197	0	-47.2394		-15.1865	NaN	55.1271		-15.4195	0	34.1609
-91.0835	0	-47.167		-15.1089	NaN	55.2823		-15.3731	0	34.2538
-91.0044	0	-47.0087		-14.4954	NaN	56.5091		-15.3689	0	34.2622
-90.9776	0	-46.9551		-14.3392	NaN	56.8216		-15.3678	0	34.2643
-90.9718	0	-46.9436		-14.2422	NaN	57.0156		-15.2764	0	34.4473
-90.784	0	-46.568		-13.7842	NaN	57.9316		-15.2725	0	34.455
-90.7401	0	-46.4802		-13.7217	NaN	58.0567		-15.2092	0	34.5815
-90.7168	0	-46.4336		-13.7022	NaN	58.0956		-15.1854	0	34.6292
-90.6832	0	-46.3664		-13.4456	NaN	58.6088		-15.1528	0	34.6945
-90.6473	0	-46.2946		-13.3591	NaN	58.7817		-15.0944	0	34.8111
-90.6128	0	-46.2256		-13.3375	NaN	58.8249		-15.0331	0	34.9337
-90.5525	0	-46.1049		-12.9137	NaN	59.6725		-14.8905	0	35.2189
-90.5325	0	-46.0649		-12.6328	NaN	60.2345		-14.8804	0	35.2392
-90.3953	0	-45.7907		-12.4361	NaN	60.6277		-14.7936	0	35.4128
-90.3381	0	-45.6762		-12.3293	NaN	60.8415		-14.7637	0	35.4726
-90.3214	0	-45.6427		-12.0995	NaN	61.301		-14.7248	0	35.5503
-90.3194	0	-45.6388		-11.8065	NaN	61.8871		-14.6135	0	35.7729
-90.3165	0	-45.6329		-11.7985	NaN	61.9031		-14.5422	0	35.9156
-90.2949	0	-45.5899		-11.7869	NaN	61.9261		-14.4061	0	36.1878
-90.1892	0	-45.3785		-11.0581	NaN	63.3838		-14.3696	0	36.2607
-90.1866	0	-45.3732		-10.5819	NaN	64.3361		-14.359	0	36.2821
-90.1324	0	-45.2647		-10.4503	NaN	64.5993		-14.2627	0	36.4747
-90.0981	0	-45.1961		-10.2797	NaN	64.9407		-14.2153	0	36.5694
-89.9834	0	-44.9669		-10.0392	NaN	65.4215		-14.1466	0	36.7068
-89.9602	0	-44.9204		-9.89695	NaN	65.7061		-14.1369	0	36.7261
-89.9259	0	-44.8518		-9.71865	NaN	66.0627		-14.0935	0	36.813
-89.87	0	-44.7399		-9.26678	NaN	66.9664		-14.0911	0	36.8178
-89.8209	0	-44.6417		-9.11641	NaN	67.2672		-14.083	0	36.834
-89.8004	0	-44.6008		-8.58277	NaN	68.3345		-14.0697	0	36.8605
-89.7627	0	-44.5254		-8.44741	NaN	68.6052		-14.0616	0	36.8768
-89.7355	0	-44.471		-8.44246	NaN	68.6151		-13.8474	0	37.3053
-89.6504	0	-44.3009		-8.22757	NaN	69.0449		-13.8114	0	37.3772
-89.6222	0	-44.2444		-8.21902	NaN	69.062		-13.7807	0	37.4386
-89.6007	0	-44.2015		-8.15378	NaN	69.1924		-13.6147	0	37.7707
-89.5478	0	-44.0955		-7.74357	NaN	70.0129		-13.6092	0	37.7816
-89.5229	0	-44.0458		-7.6127	NaN	70.2746		-13.5994	0	37.8012
-89.3543	0	-43.7087		-7.54137	NaN	70.4173		-13.5398	0	37.9204
-89.2753	0	-43.5505		-7.37119	NaN	70.7576		-13.5297	0	37.9407
-89.248	0	-43.496		-7.32985	NaN	70.8403		-13.5214	0	37.9572
-89.2028	0	-43.4055		-6.48362	NaN	72.5328		-13.4436	0	38.1128
-89.1834	0	-43.3668		-6.44361	NaN	72.6128		-13.3822	0	38.2357
-89.0134	0	-43.0268		-6.07366	NaN	73.3527		-13.2029	0	38.5941
-88.9881	0	-42.9762		-5.91657	NaN	73.6669		-13.1521	0	38.6959
-88.9817	0	-42.9635		-5.2676	NaN	74.9648		-12.9399	0	39.1202
-88.8858	0	-42.7715		-5.25613	NaN	74.9877		-12.9314	0	39.1373
-88.8826	0	-42.7652		-5.23681	NaN	75.0264		-12.8686	0	39.2628
-88.8082	0	-42.6163		-4.87971	NaN	75.7406		-12.8383	0	39.3233
-88.6952	0	-42.3904		-4.80203	NaN	75.8959		-12.8327	0	39.3346
-88.648	0	-42.296		-4.63014	NaN	76.2397		-12.8291	0	39.3417
-88.6085	0	-42.2171		-4.37436	NaN	76.7513		-12.6187	0	39.7625
-88.5324	0	-42.0649		-4.21927	NaN	77.0615		-12.5621	0	39.8759
-88.5197	0	-42.0393		-3.82494	NaN	77.8501		-12.5124	0	39.9752
-88.5154	0	-42.0308		-3.25076	NaN	78.9985		-12.2442	0	40.5116
-88.1833	0	-41.3665		-3.04248	NaN	79.415		-12.1442	0	40.7117
-88.138	0	-41.2761		-2.97769	NaN	79.5446		-12.1316	0	40.7367
-87.8993	0	-40.7986		-2.89575	NaN	79.7085		-12.069	0	40.862
-87.874	0	-40.748		-2.89507	NaN	79.7099		-12.0632	0	40.8736
-87.8281	0	-40.6563		-2.76961	NaN	79.9608		-11.7835	0	41.433
-87.7736	0	-40.5471		-2.61755	NaN	80.2649		-11.7814	0	41.4371
-87.7543	0	-40.5087		-2.20461	NaN	81.0908		-11.5584	0	41.8832
-87.6611	0	-40.3221		-1.72275	NaN	82.0545		-11.5417	0	41.9166
-87.4709	0	-39.9418		-1.38411	NaN	82.7318		-11.3004	0	42.3991
-87.3723	0	-39.7447		-1.07873	NaN	83.3425		-11.251	0	42.498
-87.3636	0	-39.7272		-0.563581	NaN	84.3728		-11.1096	0	42.7808
-87.3566	0	-39.7131		-0.477647	NaN	84.5447		-11.0188	0	42.9624
-87.2238	0	-39.4477		0.0420718	NaN	85.5841		-10.8181	0	43.3638
-87.2003	0	-39.4005		0.237342	NaN	85.9747		-10.6433	0	43.7134
-87.1526	0	-39.3051		0.460809	NaN	86.4216		-10.4983	0	44.0033
-87.1436	0	-39.2873		0.887502	NaN	87.275		-10.4671	0	44.0657
-86.8947	0	-38.7894		0.994638	NaN	87.4893		-10.2938	0	44.4123
-86.765	0	-38.53		1.40764	NaN	88.3153		-10.0728	0	44.8543
-86.7607	0	-38.5213		1.58315	NaN	88.6663		-9.94426	0	45.1115
-86.7049	0	-38.4098		2	NaN	89.5		-9.81288	0	45.3742
-86.3762	0	-37.7523				85.5		-9.74013	0	45.5197
-86.3662	0	-37.7324				85.5		-9.41046	0	46.1791
-86.3549	0	-37.7098				85.5		-9.36647	0	46.2671
-86.3308	0	-37.6616				85.5		-9.31149	0	46.377
-86.3195	0	-37.639				85.5		-9.24188	0	46.5162
-86.3042	0	-37.6084				85.5		-9.21316	0	46.5737
-85.9331	0	-36.8661				85.5		-9.19432	0	46.6114
-85.9138	0	-36.8277				85.5		-9.1652	0	46.6696
-85.859	0	-36.718				85.5		-9.12585	0	46.7483
-85.7979	0	-36.5959				85.5		-8.88241	0	47.2352
-85.6942	0	-36.3885				85.5		-8.78323	0	47.4335
-85.6281	0	-36.2562				85.5		-8.7425	0	47.515
-85.605	0	-36.2101				85.5		-8.52478	0	47.9504
-85.3003	0	-35.6007				85.5		-8.37748	0	48.245
-85.1664	0	-35.3328				85.5		-8.34727	0	48.3055
-85.0118	0	-35.0237				85.5		-8.23108	0	48.5378
-84.966	0	-34.932				85.5		-8.14202	0	48.716
-84.9265	0	-34.8529				85.5		-8.04233	0	48.9153
-84.6883	0	-34.3766				85.5		-7.88963	0	49.2207
-84.575	0	-34.15				85.5		-7.81606	0	49.3679
-84.4772	0	-33.9544				85.5		-7.6286	0	49.7428
-84.3564	0	-33.7129				85.5		-7.50266	0	49.9947
-84.2937	0	-33.5873				85.5		-7.36863	0	50.2627
-84.2807	0	-33.5613				85.5		-7.32617	0	50.3477
-84.0611	0	-33.1222				85.5		-7.20148	0	50.597
-83.9869	0	-32.9738				85.5		-6.60235	0	51.7953
-83.9011	0	-32.8023				85.5		-6.57139	0	51.8572
-83.8166	0	-32.6333				85.5		-6.37541	0	52.2492
-83.7846	0	-32.5693				85.5		-6.3639	0	52.2722
-83.754	0	-32.508				85.5		-6.34828	0	52.3034
-83.6459	0	-32.2917				85.5		-6.06288	0	52.8742
-83.5762	0	-32.1525				85.5		-5.85812	0	53.2838
-83.5245	0	-32.049				85.5		-5.74996	0	53.5001
-83.3344	0	-31.6688				85.5		-5.62339	0	53.7532
-83.1175	0	-31.2351				85.5		-5.50105	0	53.9979
-83.0471	0	-31.0943				85.5		-5.20757	0	54.5849
-83.0189	0	-31.0377				85.5		-5.19026	0	54.6195
-82.8658	0	-30.7316				85.5		-5.18385	0	54.6323
-82.8093	0	-30.6187				85.5		-4.81833	0	55.3633
-82.7642	0	-30.5284				85.5		-4.39505	0	56.2099
-82.7419	0	-30.4839				85.5		-4.16366	0	56.6727
-82.683	0	-30.3659				85.5		-4.10285	0	56.7943
-82.4615	0	-29.923				85.5		-3.95567	0	57.0887
-82.2591	0	-29.5182				85.5		-3.73041	0	57.5392
-82.1766	0	-29.3531				85.5		-3.60647	0	57.7871
-82.0961	0	-29.1923				85.5		-3.2082	0	58.5836
-82.0924	0	-29.1848				85.5		-3.09302	0	58.814
-82.0878	0	-29.1755				85.5		-2.78774	0	59.4245
-81.9937	0	-28.9874				85.5		-2.78685	0	59.4263
-81.7005	0	-28.401				85.5		-2.28433	0	60.4313
-81.6213	0	-28.2426				85.5		-2.08995	NaN	60.8201
-81.5723	0	-28.1447				85.5		-2.07886	NaN	60.8423
-81.4822	0	-27.9644				85.5		-2.05558	NaN	60.8888
-81.4585	0	-27.9169				85.5		-1.7796	NaN	61.4408
-81.2526	0	-27.5052				85.5		-1.64499	NaN	61.71
-81.229	0	-27.4581				85.5		-1.4292	NaN	62.1416
-81.1741	0	-27.3482				85.5		-1.31891	NaN	62.3622
-80.956	0	-26.912				85.5		-1.03611	NaN	62.9278
-80.9471	0	-26.8941				85.5		-0.978878	NaN	63.0422
-80.9349	0	-26.8698				85.5		-0.913676	NaN	63.1726
-80.7839	0	-26.5678				85.5		-0.774612	NaN	63.4508
-80.5564	0	-26.1129				85.5		-0.628216	NaN	63.7436
-80.4867	0	-25.9734				85.5		-0.305484	NaN	64.389
-80.4563	0	-25.9126				85.5		-0.182358	NaN	64.6353
-80.4191	0	-25.8382				85.5		-0.113399	NaN	64.7732
-80.3886	0	-25.7771				85.5		0.0369006	NaN	65.0738
-80.1616	0	-25.3233				85.5		0.190554	NaN	65.3811
-80.0983	0	-25.1965				85.5		0.431898	NaN	65.8638
-80.0598	0	-25.1196				85.5		0.708399	NaN	66.4168
-80.0013	0	-25.0026				85.5		0.973464	NaN	66.9469
-79.8518	0	-24.7035				85.5		1.00195	NaN	67.0039
-79.7541	0	-24.5081				85.5		1.02273	NaN	67.0455
-79.6948	0	-24.3896				85.5		1.04512	NaN	67.0902
-79.6833	0	-24.3666				85.5		1.31683	NaN	67.6337
-79.5706	0	-24.1411				85.5		1.64268	NaN	68.2854
-79.3472	0	-23.6945				85.5		1.72849	NaN	68.457
-79.3418	0	-23.6836				85.5		1.8288	NaN
-79.3302	0	-23.6603				85.5		1.98887	NaN
-79.3121	0	-23.6241				85.5		2.04121	NaN
-79.2271	0	-23.4541				85.5		2.11995	NaN
-79.0388	0	-23.0777				85.5		2.16488	NaN
-79.013	0	-23.026				85.5		2.67776	NaN
-78.8704	0	-22.7407				85.5		2.68727	NaN
-78.8351	0	-22.6702				85.5		2.69838	NaN
-78.7478	0	-22.4956				85.5		2.75787	NaN
-78.6277	0	-22.2555				85.5		2.81326	NaN
-78.5299	0	-22.0598				85.5		2.81586	NaN
-78.5184	0	-22.0369				85.5		2.92836	NaN
-78.5132	0	-22.0264				85.5		3.35732	NaN
-78.4618	0	-21.9235				85.5		3.65185	NaN
-78.4071	0	-21.8143				85.5		3.65956	NaN
-78.2841	0	-21.5681				85.5		3.71693	NaN
-78.1557	0	-21.3114				85.5		3.97712	NaN
-78.1474	0	-21.2948				85.5		3.98135	NaN
-78.1405	0	-21.2809				85.5		4.0466	NaN
-78.0739	0	-21.1478				85.5		4.45216	NaN
-78.0013	0	-21.0027				85.5		4.66154	NaN
-77.9437	0	-20.8874				85.5		4.79126	NaN
-77.7462	0	-20.4924				85.5		4.9365	NaN
-77.5981	0	-20.1963				85.5		5.10278	NaN
-77.5821	0	-20.1641				85.5		5.12937	NaN
-77.5715	0	-20.143				85.5		5.45387	NaN
-77.561	0	-20.122				85.5		5.77932	NaN
-77.3635	0	-19.7271				85.5		5.91599	NaN
-77.3014	0	-19.6029				85.5		6.08909	NaN
-77.1417	0	-19.2833				85.5		6.1439	NaN
-77.0901	0	-19.1802				85.5		6.32029	NaN
-77.0372	0	-19.0744				85.5		6.42547	NaN
-77.0195	0	-19.039				85.5		6.45006	NaN
-76.9719	0	-18.9439				85.5		6.61973	NaN
-76.8217	0	-18.6434				85.5		6.62378	NaN
-76.8048	0	-18.6096				85.5		6.63807	NaN
-76.7938	0	-18.5876				85.5		6.66127	NaN
-76.6764	0	-18.3528				85.5		6.77764	NaN
-76.6228	0	-18.2456				85.5		6.79142	NaN
-76.5997	0	-18.1993				85.5		6.90156	NaN
-76.5227	0	-18.0454				85.5		6.91666	NaN
-76.4563	0	-17.9127				85.5		7.05123	NaN
-76.142	0	-17.284				85.5		7.38416	NaN
-75.9979	0	-16.9958				85.5		7.52678	NaN
-75.8511	0	-16.7022				85.5		7.66903	NaN
-75.802	0	-16.604				85.5		7.7347	NaN
-75.6627	0	-16.3254				85.5		7.99348	NaN
-75.5689	0	-16.1379				85.5		8.09105	NaN
-75.43	0	-15.86						8.35573	NaN
-75.3877	0	-15.7754						8.41884	NaN
-75.3687	0	-15.7374						8.46057	NaN
-75.3613	0	-15.7226						8.49824	NaN
-75.3065	0	-15.6131						8.59604	NaN
-75.1897	0	-15.3794						8.6872	NaN
-75.1775	0	-15.355						9.26996	NaN
-75.0004	0	-15.0009						9.28604	NaN
-74.992	0	-14.984						9.30411	NaN
-74.9896	0	-14.9792						9.43524	NaN
-74.9709	0	-14.9419						9.69122	NaN
-74.9468	0	-14.8937						9.84966	NaN
-74.9437	0	-14.8874						10.0347	NaN
-74.8407	0	-14.6813						10.0794	NaN
-74.7557	0	-14.5113						10.1348	NaN
-74.7293	0	-14.4587						10.2089	NaN
-74.7171	0	-14.4341						10.2489	NaN
-74.6999	0	-14.3998						10.4051	NaN
-74.6898	0	-14.3796						10.5011	NaN
-74.6768	0	-14.3536						10.7842	NaN
-74.6222	0	-14.2443						10.8654	NaN
-74.5857	0	-14.1714						10.9283	NaN
-74.5822	0	-14.1644						11.0089	NaN
-74.5042	0	-14.0084						11.0983	NaN
-74.4928	0	-13.9855						11.1744	NaN
-74.4427	0	-13.8854						11.5452	NaN
-74.4383	0	-13.8767						11.5951	NaN
-74.4074	0	-13.8148						11.7511	NaN
-74.3924	0	-13.7848						11.884	NaN
-74.3891	0	-13.7781						12.0464	NaN
-74.1962	0	-13.3925						12.0721	NaN
-74.1645	0	-13.3291						12.299	NaN
-74.0938	0	-13.1876						12.3089	NaN
-74.0688	0	-13.1376						12.4167	NaN
-74.0125	0	-13.0249						12.4232	NaN
-73.9763	0	-12.9526						12.893	NaN
-73.9555	0	-12.911						13.0356	NaN
-73.9436	0	-12.8872						13.1567	NaN
-73.8832	0	-12.7664						13.2078	NaN
-73.839	0	-12.678						13.5	NaN
-73.8342	0	-12.6685
-73.7861	0	-12.5722
-73.7175	0	-12.4349
-73.7096	0	-12.4193
-73.6665	0	-12.333
-73.6652	0	-12.3303
-73.6346	0	-12.2693
-73.5929	0	-12.1858
-73.5779	0	-12.1557
-73.5422	0	-12.0844
-73.5358	0	-12.0716
-73.4783	0	-11.9566
-73.4712	0	-11.9423
-73.4608	0	-11.9216
-73.4237	0	-11.8474
-73.373	0	-11.7461
-73.3571	0	-11.7141
-73.3155	0	-11.6309
-73.2641	0	-11.5281
-73.2188	0	-11.4375
-73.1713	0	-11.3425
-73.1215	0	-11.2431
-73.0319	0	-11.0637
-72.9649	0	-10.9299
-72.8908	0	-10.7817
-72.7656	0	-10.5311
-72.7594	0	-10.5189
-72.7585	0	-10.5169
-72.7542	0	-10.5085
-72.7004	0	-10.4008
-72.6158	0	-10.2315
-72.4379	0	-9.87586
-72.3108	0	-9.62162
-72.2966	0	-9.59319
-72.2425	0	-9.48496
-72.1505	0	-9.30102
-72.0473	0	-9.09462
-71.9746	0	-8.94927
-71.9528	0	-8.90557
-71.9457	0	-8.89141
-71.9288	0	-8.85765
-71.8798	0	-8.7595
-71.7691	0	-8.53812
-71.6179	0	-8.23588
-71.5303	0	-8.06051
-71.4969	0	-7.99386
-71.4708	0	-7.94164
-71.3883	0	-7.77669
-71.2249	0	-7.44981
-71.1587	0	-7.31746
-71.1429	0	-7.28586
-71.0652	0	-7.13049
-70.8197	0	-6.63943
-70.6693	0	-6.33863
-70.466	0	-5.93205
-70.4629	0	-5.92584
-70.4605	0	-5.921
-70.3555	0	-5.71105
-70.3213	0	-5.64251
-69.9812	0	-4.96238
-69.8819	0	-4.76373
-69.8801	0	-4.76029
-69.8525	0	-4.70506
-69.5872	0	-4.1744
-69.4308	0	-3.86162
-69.3465	0	-3.69296
-69.2281	0	-3.45615
-68.8782	0	-2.75642
-68.8465	0	-2.69296
-68.7404	0	-2.48086
-68.6188	0	-2.23755
-68.5764	0	-2.1529
-68.557	0	-2.11409
-68.2465	0	-1.49306
-67.9231	0	-0.846247
-67.9064	0	-0.812876
-67.9056	0	-0.811155
-67.9005	0	-0.800954
-67.6995	0	-0.399024
-67.2537	0	0.49266
-67.2472	0	0.505668
-67.1319	0	0.736201
-66.814	0	1.37199
-66.7663	0	1.46737
-66.7384	0	1.52313
-66.6726	0	1.65472
-66.652	0	1.69609
-66.562	0	1.87601
-66.4875	0	2.02492
-66.3725	0	2.25495
-66.1786	0	2.64279
-65.7693	0	3.46144
-65.7449	0	3.51028
-65.6354	0	3.72914
-65.2247	0	4.55061
-65.199	0	4.60208
-64.858	0	5.28395
-64.6004	0	5.79916
-64.3136	0	6.37271
-64.2644	0	6.47123
-63.9134	0	7.17314
-63.8206	0	7.35882
-63.4203	0	8.15932
-63.2289	0	8.54225
-63.0157	0	8.96869
-62.7454	0	9.50916
-62.6597	0	9.68067
-62.2815	0	10.437
-62.2007	0	10.5985
-62.1381	0	10.7237
-61.4299	0	12.1402
-61.3622	0	12.2755
-61.3341	0	12.3318
-61.3152	0	12.3695
-61.3102	0	12.3796
-61.304	0	12.392
-61.2802	0	12.4396
-61.265	NaN	12.47
-60.8409	NaN	13.3181
-60.6386	NaN	13.7228
-60.4769	NaN	14.0462
-60.4695	NaN	14.061
-60.4317	NaN	14.1367
-59.9942	NaN	15.0115
-59.6323	NaN	15.7354
-59.6156	NaN	15.7689
-59.5983	NaN	15.8033
-58.9024	NaN	17.1953
-58.827	NaN	17.346
-58.7876	NaN	17.4248
-58.765	NaN	17.47
		135
		135
		135
		135
		135
		135
		135
		135
		135
		135
		135
		135
		135
		135
		135
		135
		135
		135
		135
		135
		135
		135
		135
		135
		135
		135
		135
		135
		135
		135
		135
		135
		135
		135
		135
		135
		135
		135
		135
		135
		135
		135
		135
		135
		135
		135
		135
		135
		135
		135
		135
		135
		135
		135
		135
		135
		135
		135
		135
		135
		135
		135
		135
		135
		135
		135
		135
		135
		135
		135
		135
		135
		135
		135
		135
		135
		135
		135
		135
		135
		135
		135
		135
		135
		135
		135
		135
		135
		135
		135
		135
		135
		135
		135
		135
		135
		135
		135
		135
		135
		135
		135
		135
		135
		135
		135
		135
		135
		135
		135
		135
		135
		135
		135
		135
		135
		135
		135
		135
		135
		135
		135
		135
		135
		135
		135
		135
		135
		135
		135
		135
		135
		135
		135
		135
		135
		135
		135
		135
		135
		135
		135
		135
		135
		135
		135
		135
		135
		135
		135
		135
		135
		135
		135
		135
		135
		135
		135
		135
		135
		135
		135
		135
		135
		135
		135
		135
		135
		135
		135
		135
		135
		135
		135
		135
		135
		135
		135
		135
		135
		135
		135
		135
		135
		135
		135
		135
		135
		135
		135
		135
		135
		135
		135
		135
		135
		135
		135
		135
		135
		135
		135
		135
		135
		135
		135
		135
		135
		135
		135
		135
		135
		135
		135
		135
		135
		135
		135
		135
		135
		135
		135
		135
		135
		135
		135
		135
		135
		135
		135
		135
		135
		135
		135
		135
		135
		135
		135
		135
		135
		135
		135
		135
		135
		135
		135
		135
		135
		135
		135
		135
		135
		135
		135
		135
		135
		135
		135
		135
		135
		135
		135
		135
		135
		135
		135
		135
		135
		135
		135
		135
		135
		135
		135
		135
		135
		135
		135
		135
		135
		135
		135
		135
		135
		135
		135
		135
		135
		135
		135
		135
		135
		135
		135
		135
		135
		135
		135
		135
		135
		135
		135
		135
		135
		135
		135
		135
		135
		135
		135
		135
		135
		135
		135
		135
		135
		135
		135
		135
		135
		135
		135
		135
		135
		135
		135
		135
		135
		135
		135
		135
		135
		135
		135
		135
		135
		135
		135
		135
		135
		135
		135
		135
		135
		135
		135
		135
		135
		135
		135
		135
		135
		135
		135
		135
		135
		135
		135
		135
		135
		135
		135
		135
		135
		135
		135
		135
		135
		135
		135
		135
		135
		135
		135
		135
		135

## Sheet: Fig14
% X	Y	Z		max T	% Model	HIFU 6 (half size with result) final 2 in in smaller time steps.mph
-109	-42.75	-27.5		72.652	% Version	COMSOL 5.6.0.401
					% Date	Jun 9 2022, 16:57
	time	T			% Dimension	1
	0	37.0012			% Nodes	1001
	0.1	37.7804			% Expressions	1
	0.2	38.6373			% Description	Point graph
	0.3	39.5274			time	Height
	0.4	40.4508			0	0
	0.5	41.3484			0.1	0
	0.6	42.2399			0.2	0
	0.7	43.1254			0.3	0
	0.8	44.0047			0.4	0
	0.9	44.8409			0.5	0
	1	45.6562			0.6	0
	1.1	46.4506			0.7	0
	1.2	47.224			0.8	0
	1.3	47.9765			0.9	0.000208852
	1.4	48.7081			1	0.000501245
	1.5	49.4188			1.1	0.000877178
	1.6	50.1085			1.2	0.00133665
	1.7	50.7938			1.3	0.00187967
	1.8	51.4618			1.4	0.00250622
	1.9	52.1125			1.5	0.00321632
	2	52.746			1.6	0.00400996
	2.1	53.3621			1.7	0.00502703
	2.2	53.9611			1.8	0.00615873
	2.3	54.5427			1.9	0.00740506
	2.4	55.1071			2	0.00876601
	2.5	55.6542			2.1	0.0102416
	2.6	56.1841			2.2	0.0118318
	2.7	56.6967			2.3	0.0135367
	2.8	57.192			2.4	0.0153561
	2.9	57.67			2.5	0.0172902
	3	58.1308			2.6	0.0193389
	3.1	58.5743			2.7	0.0215023
	3.2	59.0006			2.8	0.0237803
	3.3	59.4828			2.9	0.0261729
	3.4	59.9563			3	0.0286801
	3.5	60.4212			3.1	0.031302
	3.6	60.8775			3.2	0.0340385
	3.7	61.3251			3.3	0.0361866
	3.8	61.764			3.4	0.0383667
	3.9	62.1943			3.5	0.0405786
	4	62.6159			3.6	0.0428225
	4.1	63.0289			3.7	0.0450984
	4.2	63.4332			3.8	0.0474061
	4.3	63.8289			3.9	0.0497458
	4.4	64.2159			4	0.0521174
	4.5	64.5942			4.1	0.0545209
	4.6	64.9639			4.2	0.0569563
	4.7	65.325			4.3	0.0594237
	4.8	65.6774			4.4	0.061923
	4.9	66.0211			4.5	0.0644542
	5	66.3562			4.6	0.0670173
	5.1	66.6827			4.7	0.0696124
	5.2	67.0004			4.8	0.0722393
	5.3	67.3096			4.9	0.0748983
	5.4	67.61			5	0.0775891
	5.5	67.9019			5.1	0.0803118
	5.6	68.185			5.2	0.0830665
	5.7	68.4596			5.3	0.0858531
	5.8	68.7254			5.4	0.0886716
	5.9	68.9826			5.5	0.091522
	6	69.2312			5.6	0.0944044
	6.1	69.4711			5.7	0.0973187
	6.2	69.7023			5.8	0.100265
	6.3	69.9249			5.9	0.103243
	6.4	70.1389			6	0.106253
	6.5	70.3435			6.1	0.109295
	6.6	70.5395			6.2	0.112369
	6.7	70.7268			6.3	0.115475
	6.8	70.9054			6.4	0.118613
	6.9	71.0753			6.5	0.121355
	7	71.2365			6.6	0.124104
	7.1	71.389			6.7	0.126859
	7.2	71.5328			6.8	0.129619
	7.3	71.668			6.9	0.132386
	7.4	71.7944			7	0.135159
	7.5	71.9122			7.1	0.137938
	7.6	72.0212			7.2	0.140723
	7.7	72.1216			7.3	0.143514
	7.8	72.2133			7.4	0.146311
	7.9	72.2962			7.5	0.149114
	8	72.3705			7.6	0.151923
	8.1	72.4361			7.7	0.154738
	8.2	72.493			7.8	0.157559
	8.3	72.5413			7.9	0.160386
	8.4	72.5808			8	0.16322
	8.5	72.6116			8.1	0.166059
	8.6	72.6338			8.2	0.168904
	8.7	72.6472			8.3	0.171756
	8.8	72.652			8.4	0.174613
	8.9	72.6481			8.5	0.177477
	9	72.6354			8.6	0.180346
	9.1	72.6141			8.7	0.183222
	9.2	72.5841			8.8	0.186103
	9.3	72.5454			8.9	0.188991
	9.4	72.498			9	0.191884
	9.5	72.442			9.1	0.194784
	9.6	72.3772			9.2	0.19769
	9.7	72.3037			9.3	0.200602
	9.8	72.2216			9.4	0.20352
	9.9	72.1307			9.5	0.206443
	10	72.0312			9.6	0.209373
	10.1	71.923			9.7	0.212309
	10.2	71.8061			9.8	0.215251
	10.3	71.6805			9.9	0.218199
	10.4	71.5462			10	0.221154
	10.5	71.4032			10.1	0.224114
	10.6	71.2515			10.2	0.22708
	10.7	71.0911			10.3	0.230052
	10.8	70.922			10.4	0.23303
	10.9	70.7443			10.5	0.236015
	11	70.5578			10.6	0.239005
	11.1	70.3627			10.7	0.242001
	11.2	70.1589			10.8	0.245004
	11.3	69.9463			10.9	0.248012
	11.4	69.7251			11	0.251027
	11.5	69.4952			11.1	0.254047
	11.6	69.2566			11.2	0.257074
	11.7	69.0093			11.3	0.260106
	11.8	68.7534			11.4	0.263145
	11.9	68.4887			11.5	0.26619
	12	68.2153			11.6	0.269241
	12.1	67.9333			11.7	0.272297
	12.2	67.6425			11.8	0.27536
	12.3	67.3431			11.9	0.278429
	12.4	67.035			12	0.281504
	12.5	66.7181			12.1	0.284585
	12.6	66.3926			12.2	0.287672
	12.7	66.0584			12.3	0.290765
	12.8	65.7155			12.4	0.293864
	12.9	65.6451			12.5	0.296969
	13	65.5747			12.6	0.300081
	13.1	65.5042			12.7	0.303198
	13.2	65.4337			12.8	0.306321
	13.3	65.3631			12.9	0.309506
	13.4	65.2925			13	0.312698
	13.5	65.2218			13.1	0.315898
	13.6	65.1511			13.2	0.319106
	13.7	65.0804			13.3	0.322322
	13.8	65.0096			13.4	0.325545
	13.9	64.9388			13.5	0.328776
	14	64.868			13.6	0.332015
	14.1	64.7971			13.7	0.335261
	14.2	64.7262			13.8	0.338516
	14.3	64.6552			13.9	0.341778
	14.4	64.5842			14	0.345047
	14.5	64.5131			14.1	0.348325
	14.6	64.442			14.2	0.35161
	14.7	64.3709			14.3	0.354903
	14.8	64.2997			14.4	0.358204
	14.9	64.2285			14.5	0.361513
	15	64.1573			14.6	0.364829
	15.1	64.086			14.7	0.368153
	15.2	64.0147			14.8	0.371485
	15.3	63.9433			14.9	0.374824
	15.4	63.8719			15	0.378171
	15.5	63.8004			15.1	0.381526
	15.6	63.7289			15.2	0.384889
	15.7	63.6574			15.3	0.388259
	15.8	63.5859			15.4	0.391638
	15.9	63.5142			15.5	0.395024
	16	63.4426			15.6	0.398417
	16.1	63.3709			15.7	0.401819
	16.2	63.2992			15.8	0.405228
	16.3	63.2274			15.9	0.408645
	16.4	63.1556			16	0.41207
	16.5	63.0838			16.1	0.415502
	16.6	63.0119			16.2	0.418942
	16.7	62.9399			16.3	0.42239
	16.8	62.868			16.4	0.425846
	16.9	62.796			16.5	0.429309
	17	62.7239			16.6	0.43278
	17.1	62.6518			16.7	0.436259
	17.2	62.5797			16.8	0.439746
	17.3	62.5075			16.9	0.44324
	17.4	62.4353			17	0.446742
	17.5	62.3631			17.1	0.450252
	17.6	62.2908			17.2	0.45377
	17.7	62.2185			17.3	0.457295
	17.8	62.1461			17.4	0.460828
	17.9	62.0737			17.5	0.464369
	18	62.0013			17.6	0.467917
	18.1	61.9288			17.7	0.471474
	18.2	61.8563			17.8	0.475038
	18.3	61.7837			17.9	0.47861
	18.4	61.7111			18	0.482189
	18.5	61.6384			18.1	0.485776
	18.6	61.5658			18.2	0.489371
	18.7	61.493			18.3	0.492974
	18.8	61.4203			18.4	0.496585
	18.9	61.3475			18.5	0.500203
	19	61.2746			18.6	0.503829
	19.1	61.2017			18.7	0.507463
	19.2	61.1288			18.8	0.511104
	19.3	61.0558			18.9	0.514753
	19.4	60.9828			19	0.51841
	19.5	60.9098			19.1	0.522075
	19.6	60.8367			19.2	0.525748
	19.7	60.7636			19.3	0.529428
	19.8	60.6904			19.4	0.533116
	19.9	60.6172			19.5	0.536811
	20	60.544			19.6	0.540515
	20.1	60.4707			19.7	0.544226
	20.2	60.3974			19.8	0.547945
	20.3	60.324			19.9	0.551672
	20.4	60.2506			20	0.555406
	20.5	60.1772			20.1	0.559148
	20.6	60.1037			20.2	0.562898
	20.7	60.0302			20.3	0.566656
	20.8	59.9566			20.4	0.570421
	20.9	59.883			20.5	0.574194
	21	59.8093			20.6	0.577975
	21.1	59.7357			20.7	0.581764
	21.2	59.6619			20.8	0.58556
	21.3	59.5882			20.9	0.589364
	21.4	59.5144			21	0.593176
	21.5	59.4405			21.1	0.596996
	21.6	59.3667			21.2	0.600823
	21.7	59.2927			21.3	0.604658
	21.8	59.2188			21.4	0.608501
	21.9	59.1448			21.5	0.612352
	22	59.0707			21.6	0.61621
	22.1	58.9967			21.7	0.620076
	22.2	58.9225			21.8	0.62395
	22.3	58.8484			21.9	0.627831
	22.4	58.7742			22	0.631721
	22.5	58.6999			22.1	0.635618
	22.6	58.6256			22.2	0.639522
	22.7	58.5513			22.3	0.643435
	22.8	58.477			22.4	0.647355
	22.9	58.4229			22.5	0.651283
	23	58.3688			22.6	0.655219
	23.1	58.3147			22.7	0.659162
	23.2	58.2605			22.8	0.663114
	23.3	58.2064			22.9	0.665087
	23.4	58.1523			23	0.667061
	23.5	58.0982			23.1	0.669035
	23.6	58.0441			23.2	0.671009
	23.7	57.99			23.3	0.672982
	23.8	57.9359			23.4	0.674956
	23.9	57.8818			23.5	0.67693
	24	57.8277			23.6	0.678903
	24.1	57.7736			23.7	0.680877
	24.2	57.7195			23.8	0.682851
	24.3	57.6654			23.9	0.684824
	24.4	57.6113			24	0.686798
	24.5	57.5572			24.1	0.688772
	24.6	57.5031			24.2	0.690746
	24.7	57.449			24.3	0.692719
	24.8	57.3949			24.4	0.694693
	24.9	57.3407			24.5	0.696667
	25	57.2866			24.6	0.69864
	25.1	57.2325			24.7	0.700614
	25.2	57.1784			24.8	0.702588
	25.3	57.1243			24.9	0.704561
	25.4	57.0702			25	0.706535
	25.5	57.0161			25.1	0.708509
	25.6	56.962			25.2	0.710483
	25.7	56.9079			25.3	0.712456
	25.8	56.8538			25.4	0.71443
	25.9	56.7997			25.5	0.716404
	26	56.7456			25.6	0.718377
	26.1	56.6915			25.7	0.720351
	26.2	56.6374			25.8	0.722325
	26.3	56.5833			25.9	0.724299
	26.4	56.5292			26	0.726272
	26.5	56.4751			26.1	0.728246
	26.6	56.4209			26.2	0.73022
	26.7	56.3668			26.3	0.732193
	26.8	56.3127			26.4	0.734167
	26.9	56.2586			26.5	0.736141
	27	56.2045			26.6	0.738114
	27.1	56.1504			26.7	0.740088
	27.2	56.0963			26.8	0.742062
	27.3	56.0422			26.9	0.744036
	27.4	55.9881			27	0.746009
	27.5	55.934			27.1	0.747983
	27.6	55.8799			27.2	0.749957
	27.7	55.8258			27.3	0.75193
	27.8	55.7717			27.4	0.753904
	27.9	55.7176			27.5	0.755878
	28	55.6635			27.6	0.757851
	28.1	55.6094			27.7	0.759825
	28.2	55.5553			27.8	0.761799
	28.3	55.5012			27.9	0.763773
	28.4	55.447			28	0.765746
	28.5	55.3929			28.1	0.76772
	28.6	55.3388			28.2	0.769694
	28.7	55.2847			28.3	0.771667
	28.8	55.2306			28.4	0.773641
	28.9	55.1765			28.5	0.775615
	29	55.1224			28.6	0.777589
	29.1	55.0683			28.7	0.779562
	29.2	55.0142			28.8	0.781536
	29.3	54.9601			28.9	0.78351
	29.4	54.906			29	0.785483
	29.5	54.8519			29.1	0.787457
	29.6	54.7978			29.2	0.789431
	29.7	54.7437			29.3	0.791404
	29.8	54.6896			29.4	0.793378
	29.9	54.6355			29.5	0.795352
	30	54.5814			29.6	0.797326
	30.1	54.5272			29.7	0.799299
	30.2	54.4731			29.8	0.801273
	30.3	54.419			29.9	0.803247
	30.4	54.3649			30	0.80522
	30.5	54.3108			30.1	0.807194
	30.6	54.2567			30.2	0.809168
	30.7	54.2026			30.3	0.811141
	30.8	54.1485			30.4	0.813115
	30.9	54.0944			30.5	0.815089
	31	54.0403			30.6	0.817063
	31.1	53.9862			30.7	0.819036
	31.2	53.9321			30.8	0.82101
	31.3	53.878			30.9	0.822984
	31.4	53.8239			31	0.824957
	31.5	53.7698			31.1	0.826931
	31.6	53.7157			31.2	0.828905
	31.7	53.6616			31.3	0.830878
	31.8	53.6075			31.4	0.832852
	31.9	53.5533			31.5	0.834826
	32	53.4992			31.6	0.8368
	32.1	53.4451			31.7	0.838773
	32.2	53.391			31.8	0.840747
	32.3	53.3369			31.9	0.842721
	32.4	53.2828			32	0.844694
	32.5	53.2287			32.1	0.846668
	32.6	53.1746			32.2	0.848642
	32.7	53.1205			32.3	0.850616
	32.8	53.0664			32.4	0.852589
	32.9	53.0314			32.5	0.854563
	33	52.9964			32.6	0.856537
	33.1	52.9614			32.7	0.85851
	33.2	52.9264			32.8	0.860484
	33.3	52.8914			32.9	0.860484
	33.4	52.8565			33	0.860484
	33.5	52.8215			33.1	0.860484
	33.6	52.7865			33.2	0.860484
	33.7	52.7515			33.3	0.860484
	33.8	52.7165			33.4	0.860484
	33.9	52.6815			33.5	0.860484
	34	52.6465			33.6	0.860484
	34.1	52.6115			33.7	0.860484
	34.2	52.5765			33.8	0.860484
	34.3	52.5416			33.9	0.860484
	34.4	52.5066			34	0.860484
	34.5	52.4716			34.1	0.860484
	34.6	52.4366			34.2	0.860484
	34.7	52.4016			34.3	0.860484
	34.8	52.3666			34.4	0.860484
	34.9	52.3316			34.5	0.860484
	35	52.2966			34.6	0.860484
	35.1	52.2616			34.7	0.860484
	35.2	52.2267			34.8	0.860484
	35.3	52.1917			34.9	0.860484
	35.4	52.1567			35	0.860484
	35.5	52.1217			35.1	0.860484
	35.6	52.0867			35.2	0.860484
	35.7	52.0517			35.3	0.860484
	35.8	52.0167			35.4	0.860484
	35.9	51.9817			35.5	0.860484
	36	51.9467			35.6	0.860484
	36.1	51.9117			35.7	0.860484
	36.2	51.8768			35.8	0.860484
	36.3	51.8418			35.9	0.860484
	36.4	51.8068			36	0.860484
	36.5	51.7718			36.1	0.860484
	36.6	51.7368			36.2	0.860484
	36.7	51.7018			36.3	0.860484
	36.8	51.6668			36.4	0.860484
	36.9	51.6318			36.5	0.860484
	37	51.5968			36.6	0.860484
	37.1	51.5619			36.7	0.860484
	37.2	51.5269			36.8	0.860484
	37.3	51.4919			36.9	0.860484
	37.4	51.4569			37	0.860484
	37.5	51.4219			37.1	0.860484
	37.6	51.3869			37.2	0.860484
	37.7	51.3519			37.3	0.860484
	37.8	51.3169			37.4	0.860484
	37.9	51.2819			37.5	0.860484
	38	51.2469			37.6	0.860484
	38.1	51.212			37.7	0.860484
	38.2	51.177			37.8	0.860484
	38.3	51.142			37.9	0.860484
	38.4	51.107			38	0.860484
	38.5	51.072			38.1	0.860484
	38.6	51.037			38.2	0.860484
	38.7	51.002			38.3	0.860484
	38.8	50.967			38.4	0.860484
	38.9	50.932			38.5	0.860484
	39	50.8971			38.6	0.860484
	39.1	50.8621			38.7	0.860484
	39.2	50.8271			38.8	0.860484
	39.3	50.7921			38.9	0.860484
	39.4	50.7571			39	0.860484
	39.5	50.7221			39.1	0.860484
	39.6	50.6871			39.2	0.860484
	39.7	50.6521			39.3	0.860484
	39.8	50.6171			39.4	0.860484
	39.9	50.5822			39.5	0.860484
	40	50.5472			39.6	0.860484
	40.1	50.5122			39.7	0.860484
	40.2	50.4772			39.8	0.860484
	40.3	50.4422			39.9	0.860484
	40.4	50.4072			40	0.860484
	40.5	50.3722			40.1	0.860484
	40.6	50.3372			40.2	0.860484
	40.7	50.3022			40.3	0.860484
	40.8	50.2672			40.4	0.860484
	40.9	50.2323			40.5	0.860484
	41	50.1973			40.6	0.860484
	41.1	50.1623			40.7	0.860484
	41.2	50.1273			40.8	0.860484
	41.3	50.0923			40.9	0.860484
	41.4	50.0573			41	0.860484
	41.5	50.0223			41.1	0.860484
	41.6	49.9873			41.2	0.860484
	41.7	49.9523			41.3	0.860484
	41.8	49.9174			41.4	0.860484
	41.9	49.8824			41.5	0.860484
	42	49.8474			41.6	0.860484
	42.1	49.8124			41.7	0.860484
	42.2	49.7774			41.8	0.860484
	42.3	49.7424			41.9	0.860484
	42.4	49.7074			42	0.860484
	42.5	49.6724			42.1	0.860484
	42.6	49.6374			42.2	0.860484
	42.7	49.6025			42.3	0.860484
	42.8	49.5675			42.4	0.860484
	42.9	49.5418			42.5	0.860484
	43	49.5161			42.6	0.860484
	43.1	49.4904			42.7	0.860484
	43.2	49.4647			42.8	0.860484
	43.3	49.439			42.9	0.860484
	43.4	49.4133			43	0.860484
	43.5	49.3877			43.1	0.860484
	43.6	49.362			43.2	0.860484
	43.7	49.3363			43.3	0.860484
	43.8	49.3106			43.4	0.860484
	43.9	49.2849			43.5	0.860484
	44	49.2592			43.6	0.860484
	44.1	49.2335			43.7	0.860484
	44.2	49.2079			43.8	0.860484
	44.3	49.1822			43.9	0.860484
	44.4	49.1565			44	0.860484
	44.5	49.1308			44.1	0.860484
	44.6	49.1051			44.2	0.860484
	44.7	49.0794			44.3	0.860484
	44.8	49.0537			44.4	0.860484
	44.9	49.028			44.5	0.860484
	45	49.0024			44.6	0.860484
	45.1	48.9767			44.7	0.860484
	45.2	48.951			44.8	0.860484
	45.3	48.9253			44.9	0.860484
	45.4	48.8996			45	0.860484
	45.5	48.8739			45.1	0.860484
	45.6	48.8482			45.2	0.860484
	45.7	48.8226			45.3	0.860484
	45.8	48.7969			45.4	0.860484
	45.9	48.7712			45.5	0.860484
	46	48.7455			45.6	0.860484
	46.1	48.7198			45.7	0.860484
	46.2	48.6941			45.8	0.860484
	46.3	48.6684			45.9	0.860484
	46.4	48.6428			46	0.860484
	46.5	48.6171			46.1	0.860484
	46.6	48.5914			46.2	0.860484
	46.7	48.5657			46.3	0.860484
	46.8	48.54			46.4	0.860484
	46.9	48.5143			46.5	0.860484
	47	48.4886			46.6	0.860484
	47.1	48.4629			46.7	0.860484
	47.2	48.4373			46.8	0.860484
	47.3	48.4116			46.9	0.860484
	47.4	48.3859			47	0.860484
	47.5	48.3602			47.1	0.860484
	47.6	48.3345			47.2	0.860484
	47.7	48.3088			47.3	0.860484
	47.8	48.2831			47.4	0.860484
	47.9	48.2575			47.5	0.860484
	48	48.2318			47.6	0.860484
	48.1	48.2061			47.7	0.860484
	48.2	48.1804			47.8	0.860484
	48.3	48.1547			47.9	0.860484
	48.4	48.129			48	0.860484
	48.5	48.1033			48.1	0.860484
	48.6	48.0777			48.2	0.860484
	48.7	48.052			48.3	0.860484
	48.8	48.0263			48.4	0.860484
	48.9	48.0006			48.5	0.860484
	49	47.9749			48.6	0.860484
	49.1	47.9492			48.7	0.860484
	49.2	47.9235			48.8	0.860484
	49.3	47.8978			48.9	0.860484
	49.4	47.8722			49	0.860484
	49.5	47.8465			49.1	0.860484
	49.6	47.8208			49.2	0.860484
	49.7	47.7951			49.3	0.860484
	49.8	47.7694			49.4	0.860484
	49.9	47.7437			49.5	0.860484
	50	47.718			49.6	0.860484
	50.1	47.6924			49.7	0.860484
	50.2	47.6667			49.8	0.860484
	50.3	47.641			49.9	0.860484
	50.4	47.6153			50	0.860484
	50.5	47.5896			50.1	0.860484
	50.6	47.5639			50.2	0.860484
	50.7	47.5382			50.3	0.860484
	50.8	47.5126			50.4	0.860484
	50.9	47.4869			50.5	0.860484
	51	47.4612			50.6	0.860484
	51.1	47.4355			50.7	0.860484
	51.2	47.4098			50.8	0.860484
	51.3	47.3841			50.9	0.860484
	51.4	47.3584			51	0.860484
	51.5	47.3327			51.1	0.860484
	51.6	47.3071			51.2	0.860484
	51.7	47.2814			51.3	0.860484
	51.8	47.2557			51.4	0.860484
	51.9	47.23			51.5	0.860484
	52	47.2043			51.6	0.860484
	52.1	47.1786			51.7	0.860484
	52.2	47.1529			51.8	0.860484
	52.3	47.1273			51.9	0.860484
	52.4	47.1016			52	0.860484
	52.5	47.0759			52.1	0.860484
	52.6	47.0502			52.2	0.860484
	52.7	47.0245			52.3	0.860484
	52.8	46.9988			52.4	0.860484
	52.9	46.9786			52.5	0.860484
	53	46.9583			52.6	0.860484
	53.1	46.938			52.7	0.860484
	53.2	46.9178			52.8	0.860484
	53.3	46.8975			52.9	0.860484
	53.4	46.8772			53	0.860484
	53.5	46.857			53.1	0.860484
	53.6	46.8367			53.2	0.860484
	53.7	46.8164			53.3	0.860484
	53.8	46.7962			53.4	0.860484
	53.9	46.7759			53.5	0.860484
	54	46.7556			53.6	0.860484
	54.1	46.7354			53.7	0.860484
	54.2	46.7151			53.8	0.860484
	54.3	46.6948			53.9	0.860484
	54.4	46.6746			54	0.860484
	54.5	46.6543			54.1	0.860484
	54.6	46.634			54.2	0.860484
	54.7	46.6138			54.3	0.860484
	54.8	46.5935			54.4	0.860484
	54.9	46.5732			54.5	0.860484
	55	46.553			54.6	0.860484
	55.1	46.5327			54.7	0.860484
	55.2	46.5124			54.8	0.860484
	55.3	46.4922			54.9	0.860484
	55.4	46.4719			55	0.860484
	55.5	46.4516			55.1	0.860484
	55.6	46.4314			55.2	0.860484
	55.7	46.4111			55.3	0.860484
	55.8	46.3908			55.4	0.860484
	55.9	46.3706			55.5	0.860484
	56	46.3503			55.6	0.860484
	56.1	46.33			55.7	0.860484
	56.2	46.3098			55.8	0.860484
	56.3	46.2895			55.9	0.860484
	56.4	46.2692			56	0.860484
	56.5	46.249			56.1	0.860484
	56.6	46.2287			56.2	0.860484
	56.7	46.2084			56.3	0.860484
	56.8	46.1882			56.4	0.860484
	56.9	46.1679			56.5	0.860484
	57	46.1476			56.6	0.860484
	57.1	46.1274			56.7	0.860484
	57.2	46.1071			56.8	0.860484
	57.3	46.0868			56.9	0.860484
	57.4	46.0666			57	0.860484
	57.5	46.0463			57.1	0.860484
	57.6	46.026			57.2	0.860484
	57.7	46.0058			57.3	0.860484
	57.8	45.9855			57.4	0.860484
	57.9	45.9652			57.5	0.860484
	58	45.945			57.6	0.860484
	58.1	45.9247			57.7	0.860484
	58.2	45.9044			57.8	0.860484
	58.3	45.8842			57.9	0.860484
	58.4	45.8639			58	0.860484
	58.5	45.8436			58.1	0.860484
	58.6	45.8234			58.2	0.860484
	58.7	45.8031			58.3	0.860484
	58.8	45.7828			58.4	0.860484
	58.9	45.7626			58.5	0.860484
	59	45.7423			58.6	0.860484
	59.1	45.722			58.7	0.860484
	59.2	45.7018			58.8	0.860484
	59.3	45.6815			58.9	0.860484
	59.4	45.6612			59	0.860484
	59.5	45.641			59.1	0.860484
	59.6	45.6207			59.2	0.860484
	59.7	45.6004			59.3	0.860484
	59.8	45.5802			59.4	0.860484
	59.9	45.5599			59.5	0.860484
	60	45.5397			59.6	0.860484
	60.1	45.5194			59.7	0.860484
	60.2	45.4991			59.8	0.860484
	60.3	45.4789			59.9	0.860484
	60.4	45.4586			60	0.860484
	60.5	45.4383			60.1	0.860484
	60.6	45.4181			60.2	0.860484
	60.7	45.3978			60.3	0.860484
	60.8	45.3775			60.4	0.860484
	60.9	45.3573			60.5	0.860484
	61	45.337			60.6	0.860484
	61.1	45.3167			60.7	0.860484
	61.2	45.2965			60.8	0.860484
	61.3	45.2762			60.9	0.860484
	61.4	45.2559			61	0.860484
	61.5	45.2357			61.1	0.860484
	61.6	45.2154			61.2	0.860484
	61.7	45.1951			61.3	0.860484
	61.8	45.1749			61.4	0.860484
	61.9	45.1546			61.5	0.860484
	62	45.1343			61.6	0.860484
	62.1	45.1141			61.7	0.860484
	62.2	45.0938			61.8	0.860484
	62.3	45.0735			61.9	0.860484
	62.4	45.0533			62	0.860484
	62.5	45.033			62.1	0.860484
	62.6	45.0127			62.2	0.860484
	62.7	44.9925			62.3	0.860484
	62.8	44.9722			62.4	0.860484
	62.9	44.9563			62.5	0.860484
	63	44.9405			62.6	0.860484
	63.1	44.9246			62.7	0.860484
	63.2	44.9088			62.8	0.860484
	63.3	44.8929			62.9	0.860484
	63.4	44.877			63	0.860484
	63.5	44.8612			63.1	0.860484
	63.6	44.8453			63.2	0.860484
	63.7	44.8295			63.3	0.860484
	63.8	44.8136			63.4	0.860484
	63.9	44.7977			63.5	0.860484
	64	44.7819			63.6	0.860484
	64.1	44.766			63.7	0.860484
	64.2	44.7502			63.8	0.860484
	64.3	44.7343			63.9	0.860484
	64.4	44.7184			64	0.860484
	64.5	44.7026			64.1	0.860484
	64.6	44.6867			64.2	0.860484
	64.7	44.6708			64.3	0.860484
	64.8	44.655			64.4	0.860484
	64.9	44.6391			64.5	0.860484
	65	44.6233			64.6	0.860484
	65.1	44.6074			64.7	0.860484
	65.2	44.5915			64.8	0.860484
	65.3	44.5757			64.9	0.860484
	65.4	44.5598			65	0.860484
	65.5	44.544			65.1	0.860484
	65.6	44.5281			65.2	0.860484
	65.7	44.5122			65.3	0.860484
	65.8	44.4964			65.4	0.860484
	65.9	44.4805			65.5	0.860484
	66	44.4647			65.6	0.860484
	66.1	44.4488			65.7	0.860484
	66.2	44.4329			65.8	0.860484
	66.3	44.4171			65.9	0.860484
	66.4	44.4012			66	0.860484
	66.5	44.3854			66.1	0.860484
	66.6	44.3695			66.2	0.860484
	66.7	44.3536			66.3	0.860484
	66.8	44.3378			66.4	0.860484
	66.9	44.3219			66.5	0.860484
	67	44.3061			66.6	0.860484
	67.1	44.2902			66.7	0.860484
	67.2	44.2743			66.8	0.860484
	67.3	44.2585			66.9	0.860484
	67.4	44.2426			67	0.860484
	67.5	44.2268			67.1	0.860484
	67.6	44.2109			67.2	0.860484
	67.7	44.195			67.3	0.860484
	67.8	44.1792			67.4	0.860484
	67.9	44.1633			67.5	0.860484
	68	44.1475			67.6	0.860484
	68.1	44.1316			67.7	0.860484
	68.2	44.1157			67.8	0.860484
	68.3	44.0999			67.9	0.860484
	68.4	44.084			68	0.860484
	68.5	44.0682			68.1	0.860484
	68.6	44.0523			68.2	0.860484
	68.7	44.0364			68.3	0.860484
	68.8	44.0206			68.4	0.860484
	68.9	44.0047			68.5	0.860484
	69	43.9889			68.6	0.860484
	69.1	43.973			68.7	0.860484
	69.2	43.9571			68.8	0.860484
	69.3	43.9413			68.9	0.860484
	69.4	43.9254			69	0.860484
	69.5	43.9096			69.1	0.860484
	69.6	43.8937			69.2	0.860484
	69.7	43.8778			69.3	0.860484
	69.8	43.862			69.4	0.860484
	69.9	43.8461			69.5	0.860484
	70	43.8303			69.6	0.860484
	70.1	43.8144			69.7	0.860484
	70.2	43.7985			69.8	0.860484
	70.3	43.7827			69.9	0.860484
	70.4	43.7668			70	0.860484
	70.5	43.751			70.1	0.860484
	70.6	43.7351			70.2	0.860484
	70.7	43.7192			70.3	0.860484
	70.8	43.7034			70.4	0.860484
	70.9	43.6875			70.5	0.860484
	71	43.6717			70.6	0.860484
	71.1	43.6558			70.7	0.860484
	71.2	43.6399			70.8	0.860484
	71.3	43.6241			70.9	0.860484
	71.4	43.6082			71	0.860484
	71.5	43.5923			71.1	0.860484
	71.6	43.5765			71.2	0.860484
	71.7	43.5606			71.3	0.860484
	71.8	43.5448			71.4	0.860484
	71.9	43.5289			71.5	0.860484
	72	43.513			71.6	0.860484
	72.1	43.4972			71.7	0.860484
	72.2	43.4813			71.8	0.860484
	72.3	43.4655			71.9	0.860484
	72.4	43.4496			72	0.860484
	72.5	43.4337			72.1	0.860484
	72.6	43.4179			72.2	0.860484
	72.7	43.402			72.3	0.860484
	72.8	43.3862			72.4	0.860484
	72.9	43.374			72.5	0.860484
	73	43.3619			72.6	0.860484
	73.1	43.3497			72.7	0.860484
	73.2	43.3375			72.8	0.860484
	73.3	43.3254			72.9	0.860484
	73.4	43.3132			73	0.860484
	73.5	43.3011			73.1	0.860484
	73.6	43.2889			73.2	0.860484
	73.7	43.2768			73.3	0.860484
	73.8	43.2646			73.4	0.860484
	73.9	43.2524			73.5	0.860484
	74	43.2403			73.6	0.860484
	74.1	43.2281			73.7	0.860484
	74.2	43.216			73.8	0.860484
	74.3	43.2038			73.9	0.860484
	74.4	43.1917			74	0.860484
	74.5	43.1795			74.1	0.860484
	74.6	43.1673			74.2	0.860484
	74.7	43.1552			74.3	0.860484
	74.8	43.143			74.4	0.860484
	74.9	43.1309			74.5	0.860484
	75	43.1187			74.6	0.860484
	75.1	43.1066			74.7	0.860484
	75.2	43.0944			74.8	0.860484
	75.3	43.0822			74.9	0.860484
	75.4	43.0701			75	0.860484
	75.5	43.0579			75.1	0.860484
	75.6	43.0458			75.2	0.860484
	75.7	43.0336			75.3	0.860484
	75.8	43.0215			75.4	0.860484
	75.9	43.0093			75.5	0.860484
	76	42.9971			75.6	0.860484
	76.1	42.985			75.7	0.860484
	76.2	42.9728			75.8	0.860484
	76.3	42.9607			75.9	0.860484
	76.4	42.9485			76	0.860484
	76.5	42.9364			76.1	0.860484
	76.6	42.9242			76.2	0.860484
	76.7	42.912			76.3	0.860484
	76.8	42.8999			76.4	0.860484
	76.9	42.8877			76.5	0.860484
	77	42.8756			76.6	0.860484
	77.1	42.8634			76.7	0.860484
	77.2	42.8513			76.8	0.860484
	77.3	42.8391			76.9	0.860484
	77.4	42.8269			77	0.860484
	77.5	42.8148			77.1	0.860484
	77.6	42.8026			77.2	0.860484
	77.7	42.7905			77.3	0.860484
	77.8	42.7783			77.4	0.860484
	77.9	42.7662			77.5	0.860484
	78	42.754			77.6	0.860484
	78.1	42.7418			77.7	0.860484
	78.2	42.7297			77.8	0.860484
	78.3	42.7175			77.9	0.860484
	78.4	42.7054			78	0.860484
	78.5	42.6932			78.1	0.860484
	78.6	42.6811			78.2	0.860484
	78.7	42.6689			78.3	0.860484
	78.8	42.6567			78.4	0.860484
	78.9	42.6446			78.5	0.860484
	79	42.6324			78.6	0.860484
	79.1	42.6203			78.7	0.860484
	79.2	42.6081			78.8	0.860484
	79.3	42.596			78.9	0.860484
	79.4	42.5838			79	0.860484
	79.5	42.5716			79.1	0.860484
	79.6	42.5595			79.2	0.860484
	79.7	42.5473			79.3	0.860484
	79.8	42.5352			79.4	0.860484
	79.9	42.523			79.5	0.860484
	80	42.5109			79.6	0.860484
	80.1	42.4987			79.7	0.860484
	80.2	42.4866			79.8	0.860484
	80.3	42.4744			79.9	0.860484
	80.4	42.4622			80	0.860484
	80.5	42.4501			80.1	0.860484
	80.6	42.4379			80.2	0.860484
	80.7	42.4258			80.3	0.860484
	80.8	42.4136			80.4	0.860484
	80.9	42.4015			80.5	0.860484
	81	42.3893			80.6	0.860484
	81.1	42.3771			80.7	0.860484
	81.2	42.365			80.8	0.860484
	81.3	42.3528			80.9	0.860484
	81.4	42.3407			81	0.860484
	81.5	42.3285			81.1	0.860484
	81.6	42.3164			81.2	0.860484
	81.7	42.3042			81.3	0.860484
	81.8	42.292			81.4	0.860484
	81.9	42.2799			81.5	0.860484
	82	42.2677			81.6	0.860484
	82.1	42.2556			81.7	0.860484
	82.2	42.2434			81.8	0.860484
	82.3	42.2313			81.9	0.860484
	82.4	42.2191			82	0.860484
	82.5	42.2069			82.1	0.860484
	82.6	42.1948			82.2	0.860484
	82.7	42.1826			82.3	0.860484
	82.8	42.1705			82.4	0.860484
	82.9	42.1612			82.5	0.860484
	83	42.1519			82.6	0.860484
	83.1	42.1426			82.7	0.860484
	83.2	42.1333			82.8	0.860484
	83.3	42.124			82.9	0.860484
	83.4	42.1147			83	0.860484
	83.5	42.1053			83.1	0.860484
	83.6	42.096			83.2	0.860484
	83.7	42.0867			83.3	0.860484
	83.8	42.0774			83.4	0.860484
	83.9	42.0681			83.5	0.860484
	84	42.0588			83.6	0.860484
	84.1	42.0495			83.7	0.860484
	84.2	42.0402			83.8	0.860484
	84.3	42.0309			83.9	0.860484
	84.4	42.0216			84	0.860484
	84.5	42.0123			84.1	0.860484
	84.6	42.003			84.2	0.860484
	84.7	41.9937			84.3	0.860484
	84.8	41.9844			84.4	0.860484
	84.9	41.9751			84.5	0.860484
	85	41.9658			84.6	0.860484
	85.1	41.9565			84.7	0.860484
	85.2	41.9472			84.8	0.860484
	85.3	41.9379			84.9	0.860484
	85.4	41.9286			85	0.860484
	85.5	41.9193			85.1	0.860484
	85.6	41.91			85.2	0.860484
	85.7	41.9007			85.3	0.860484
	85.8	41.8914			85.4	0.860484
	85.9	41.8821			85.5	0.860484
	86	41.8728			85.6	0.860484
	86.1	41.8635			85.7	0.860484
	86.2	41.8542			85.8	0.860484
	86.3	41.8449			85.9	0.860484
	86.4	41.8356			86	0.860484
	86.5	41.8262			86.1	0.860484
	86.6	41.8169			86.2	0.860484
	86.7	41.8076			86.3	0.860484
	86.8	41.7983			86.4	0.860484
	86.9	41.789			86.5	0.860484
	87	41.7797			86.6	0.860484
	87.1	41.7704			86.7	0.860484
	87.2	41.7611			86.8	0.860484
	87.3	41.7518			86.9	0.860484
	87.4	41.7425			87	0.860484
	87.5	41.7332			87.1	0.860484
	87.6	41.7239			87.2	0.860484
	87.7	41.7146			87.3	0.860484
	87.8	41.7053			87.4	0.860484
	87.9	41.696			87.5	0.860484
	88	41.6867			87.6	0.860484
	88.1	41.6774			87.7	0.860484
	88.2	41.6681			87.8	0.860484
	88.3	41.6588			87.9	0.860484
	88.4	41.6495			88	0.860484
	88.5	41.6402			88.1	0.860484
	88.6	41.6309			88.2	0.860484
	88.7	41.6216			88.3	0.860484
	88.8	41.6123			88.4	0.860484
	88.9	41.603			88.5	0.860484
	89	41.5937			88.6	0.860484
	89.1	41.5844			88.7	0.860484
	89.2	41.5751			88.8	0.860484
	89.3	41.5658			88.9	0.860484
	89.4	41.5565			89	0.860484
	89.5	41.5472			89.1	0.860484
	89.6	41.5378			89.2	0.860484
	89.7	41.5285			89.3	0.860484
	89.8	41.5192			89.4	0.860484
	89.9	41.5099			89.5	0.860484
	90	41.5006			89.6	0.860484
	90.1	41.4913			89.7	0.860484
	90.2	41.482			89.8	0.860484
	90.3	41.4727			89.9	0.860484
	90.4	41.4634			90	0.860484
	90.5	41.4541			90.1	0.860484
	90.6	41.4448			90.2	0.860484
	90.7	41.4355			90.3	0.860484
	90.8	41.4262			90.4	0.860484
	90.9	41.4169			90.5	0.860484
	91	41.4076			90.6	0.860484
	91.1	41.3983			90.7	0.860484
	91.2	41.389			90.8	0.860484
	91.3	41.3797			90.9	0.860484
	91.4	41.3704			91	0.860484
	91.5	41.3611			91.1	0.860484
	91.6	41.3518			91.2	0.860484
	91.7	41.3425			91.3	0.860484
	91.8	41.3332			91.4	0.860484
	91.9	41.3239			91.5	0.860484
	92	41.3146			91.6	0.860484
	92.1	41.3053			91.7	0.860484
	92.2	41.296			91.8	0.860484
	92.3	41.2867			91.9	0.860484
	92.4	41.2774			92	0.860484
	92.5	41.2681			92.1	0.860484
	92.6	41.2587			92.2	0.860484
	92.7	41.2494			92.3	0.860484
	92.8	41.2401			92.4	0.860484
	92.9	41.2319			92.5	0.860484
	93	41.2237			92.6	0.860484
	93.1	41.2155			92.7	0.860484
	93.2	41.2073			92.8	0.860484
	93.3	41.1991			92.9	0.860484
	93.4	41.1909			93	0.860484
	93.5	41.1828			93.1	0.860484
	93.6	41.1747			93.2	0.860484
	93.7	41.1666			93.3	0.860484
	93.8	41.1586			93.4	0.860484
	93.9	41.1505			93.5	0.860484
	94	41.1425			93.6	0.860484
	94.1	41.1345			93.7	0.860484
	94.2	41.1265			93.8	0.860484
	94.3	41.1186			93.9	0.860484
	94.4	41.1106			94	0.860484
	94.5	41.1027			94.1	0.860484
	94.6	41.0948			94.2	0.860484
	94.7	41.0869			94.3	0.860484
	94.8	41.0791			94.4	0.860484
	94.9	41.0712			94.5	0.860484
	95	41.0634			94.6	0.860484
	95.1	41.0556			94.7	0.860484
	95.2	41.0479			94.8	0.860484
	95.3	41.0401			94.9	0.860484
	95.4	41.0324			95	0.860484
	95.5	41.0247			95.1	0.860484
	95.6	41.017			95.2	0.860484
	95.7	41.0093			95.3	0.860484
	95.8	41.0017			95.4	0.860484
	95.9	40.994			95.5	0.860484
	96	40.9864			95.6	0.860484
	96.1	40.9789			95.7	0.860484
	96.2	40.9713			95.8	0.860484
	96.3	40.9637			95.9	0.860484
	96.4	40.9562			96	0.860484
	96.5	40.9487			96.1	0.860484
	96.6	40.9412			96.2	0.860484
	96.7	40.9338			96.3	0.860484
	96.8	40.9263			96.4	0.860484
	96.9	40.9189			96.5	0.860484
	97	40.9115			96.6	0.860484
	97.1	40.9042			96.7	0.860484
	97.2	40.8968			96.8	0.860484
	97.3	40.8895			96.9	0.860484
	97.4	40.8821			97	0.860484
	97.5	40.8749			97.1	0.860484
	97.6	40.8676			97.2	0.860484
	97.7	40.8603			97.3	0.860484
	97.8	40.8531			97.4	0.860484
	97.9	40.8459			97.5	0.860484
	98	40.8387			97.6	0.860484
	98.1	40.8315			97.7	0.860484
	98.2	40.8244			97.8	0.860484
	98.3	40.8173			97.9	0.860484
	98.4	40.8102			98	0.860484
	98.5	40.8031			98.1	0.860484
	98.6	40.796			98.2	0.860484
	98.7	40.789			98.3	0.860484
	98.8	40.7819			98.4	0.860484
	98.9	40.7749			98.5	0.860484
	99	40.768			98.6	0.860484
	99.1	40.761			98.7	0.860484
	99.2	40.7541			98.8	0.860484
	99.3	40.7471			98.9	0.860484
	99.4	40.7402			99	0.860484
	99.5	40.7334			99.1	0.860484
	99.6	40.7265			99.2	0.860484
	99.7	40.7197			99.3	0.860484
	99.8	40.7129			99.4	0.860484
	99.9	40.7061			99.5	0.860484
	100	40.6993			99.6	0.860484
					99.7	0.860484
					99.8	0.860484
					99.9	0.860484
					100	0.860484
